# Supplementary material for: Exploring parental prenatal influences on child health: A multicohort study and data visualisation tool
Source: PLoS Med. 2026 Jul 23;23(7):e1005153. doi: 10.1371/journal.pmed.1005153 (PMC13395330; doi:10.1371/journal.pmed.1005153)
Supplement: S8 File — (XLSX) [file pmed.1005153.s008.xlsx]

## Sheet: ALSPAC
Avon Longitudinal Study of Parents and Children (ALSPAC)
Variable	Level	Total sample size (N)	N missing	Percent missing	N in level	Percent in level	Mean	Standard Deviation	Median	Interquartile range	Range
binge drinking alcohol - ever in pregnancy - partner - binary	0	14277	4615	32.3	1790	18.5	NA	NA	NA	NA	NA
binge drinking alcohol - ever in pregnancy - partner - binary	1	14277	4615	32.3	7872	81.5	NA	NA	NA	NA	NA
alcohol level - ever in pregnancy - partner - binary	0	14277	1582	11.1	548	4.32	NA	NA	NA	NA	NA
alcohol level - ever in pregnancy - partner - binary	1	14277	1582	11.1	12147	95.7	NA	NA	NA	NA	NA
alcohol level - first two postnatal years - partner - binary	0	14277	5177	36.3	471	5.18	NA	NA	NA	NA	NA
alcohol level - first two postnatal years - partner - binary	1	14277	5177	36.3	8629	94.8	NA	NA	NA	NA	NA
alcohol level - first two postnatal years - partner - ordinal	None	14277	5177	36.3	471	5.18	NA	NA	NA	NA	NA
alcohol level - first two postnatal years - partner - ordinal	Light	14277	5177	36.3	2195	24.1	NA	NA	NA	NA	NA
alcohol level - first two postnatal years - partner - ordinal	Moderate	14277	5177	36.3	4205	46.2	NA	NA	NA	NA	NA
alcohol level - first two postnatal years - partner - ordinal	Heavy	14277	5177	36.3	2229	24.5	NA	NA	NA	NA	NA
alcohol level - preconception - partner - binary	0	14277	4573	32	363	3.74	NA	NA	NA	NA	NA
alcohol level - preconception - partner - binary	1	14277	4573	32	9341	96.3	NA	NA	NA	NA	NA
alcohol level - preconception - partner - ordinal	None	14277	4573	32	363	3.74	NA	NA	NA	NA	NA
alcohol level - preconception - partner - ordinal	Light	14277	4573	32	2070	21.3	NA	NA	NA	NA	NA
alcohol level - preconception - partner - ordinal	Moderate	14277	4573	32	5025	51.8	NA	NA	NA	NA	NA
alcohol level - preconception - partner - ordinal	Heavy	14277	4573	32	2246	23.1	NA	NA	NA	NA	NA
alcohol level - second trimester - partner - binary	0	14277	4715	33	466	4.87	NA	NA	NA	NA	NA
alcohol level - second trimester - partner - binary	1	14277	4715	33	9096	95.1	NA	NA	NA	NA	NA
alcohol level - second trimester - partner - ordinal	None	14277	4715	33	466	4.87	NA	NA	NA	NA	NA
alcohol level - second trimester - partner - ordinal	Light	14277	4715	33	2327	24.3	NA	NA	NA	NA	NA
alcohol level - second trimester - partner - ordinal	Moderate	14277	4715	33	4835	50.6	NA	NA	NA	NA	NA
alcohol level - second trimester - partner - ordinal	Heavy	14277	4715	33	1934	20.2	NA	NA	NA	NA	NA
alcohol level - third trimester - partner - binary	0	14277	6088	42.6	753	9.2	NA	NA	NA	NA	NA
alcohol level - third trimester - partner - binary	1	14277	6088	42.6	7436	90.8	NA	NA	NA	NA	NA
alcohol level - third trimester - partner - ordinal	None	14277	6088	42.6	753	9.2	NA	NA	NA	NA	NA
alcohol level - third trimester - partner - ordinal	Light	14277	6088	42.6	2147	26.2	NA	NA	NA	NA	NA
alcohol level - third trimester - partner - ordinal	Moderate	14277	6088	42.6	3812	46.6	NA	NA	NA	NA	NA
alcohol level - third trimester - partner - ordinal	Heavy	14277	6088	42.6	1477	18	NA	NA	NA	NA	NA
binge drinking alcohol - first trimester - mother - binary	0	14277	1533	10.7	10565	82.9	NA	NA	NA	NA	NA
binge drinking alcohol - first trimester - mother - binary	1	14277	1533	10.7	2179	17.1	NA	NA	NA	NA	NA
binge drinking alcohol - third trimester - mother - binary	0	14277	5749	40.3	7035	82.5	NA	NA	NA	NA	NA
binge drinking alcohol - third trimester - mother - binary	1	14277	5749	40.3	1493	17.5	NA	NA	NA	NA	NA
binge drinking alcohol - ever in pregnancy - mother - binary	0	14277	5112	35.8	6286	68.6	NA	NA	NA	NA	NA
binge drinking alcohol - ever in pregnancy - mother - binary	1	14277	5112	35.8	2879	31.4	NA	NA	NA	NA	NA
alcohol level - ever in pregnancy - mother - binary	0	14277	2104	14.7	3256	26.7	NA	NA	NA	NA	NA
alcohol level - ever in pregnancy - mother - binary	1	14277	2104	14.7	8917	73.3	NA	NA	NA	NA	NA
alcohol level - first trimester - mother - binary	0	14277	1486	10.4	5802	45.4	NA	NA	NA	NA	NA
alcohol level - first trimester - mother - binary	1	14277	1486	10.4	6989	54.6	NA	NA	NA	NA	NA
alcohol level - first trimester - mother - ordinal	None	14277	1486	10.4	5802	45.4	NA	NA	NA	NA	NA
alcohol level - first trimester - mother - ordinal	Light	14277	1486	10.4	4962	38.8	NA	NA	NA	NA	NA
alcohol level - first trimester - mother - ordinal	Moderate	14277	1486	10.4	1782	13.9	NA	NA	NA	NA	NA
alcohol level - first trimester - mother - ordinal	Heavy	14277	1486	10.4	245	1.92	NA	NA	NA	NA	NA
alcohol level - first two postnatal years - mother - binary	0	14277	2124	14.9	1503	12.4	NA	NA	NA	NA	NA
alcohol level - first two postnatal years - mother - binary	1	14277	2124	14.9	10650	87.6	NA	NA	NA	NA	NA
alcohol level - first two postnatal years - mother - ordinal	None	14277	2124	14.9	1503	12.4	NA	NA	NA	NA	NA
alcohol level - first two postnatal years - mother - ordinal	Light	14277	2124	14.9	5095	41.9	NA	NA	NA	NA	NA
alcohol level - first two postnatal years - mother - ordinal	Moderate	14277	2124	14.9	4299	35.4	NA	NA	NA	NA	NA
alcohol level - first two postnatal years - mother - ordinal	Heavy	14277	2124	14.9	1256	10.3	NA	NA	NA	NA	NA
alcohol level - preconception - mother - binary	0	14277	1449	10.1	1078	8.4	NA	NA	NA	NA	NA
alcohol level - preconception - mother - binary	1	14277	1449	10.1	11750	91.6	NA	NA	NA	NA	NA
alcohol level - preconception - mother - ordinal	None	14277	1449	10.1	1078	8.4	NA	NA	NA	NA	NA
alcohol level - preconception - mother - ordinal	Light	14277	1449	10.1	4828	37.6	NA	NA	NA	NA	NA
alcohol level - preconception - mother - ordinal	Moderate	14277	1449	10.1	5485	42.8	NA	NA	NA	NA	NA
alcohol level - preconception - mother - ordinal	Heavy	14277	1449	10.1	1437	11.2	NA	NA	NA	NA	NA
alcohol level - second trimester - mother - binary	0	14277	1725	12.1	6340	50.5	NA	NA	NA	NA	NA
alcohol level - second trimester - mother - binary	1	14277	1725	12.1	6212	49.5	NA	NA	NA	NA	NA
alcohol level - second trimester - mother - ordinal	None	14277	1725	12.1	6340	50.5	NA	NA	NA	NA	NA
alcohol level - second trimester - mother - ordinal	Light	14277	1725	12.1	4341	34.6	NA	NA	NA	NA	NA
alcohol level - second trimester - mother - ordinal	Moderate	14277	1725	12.1	1693	13.5	NA	NA	NA	NA	NA
alcohol level - second trimester - mother - ordinal	Heavy	14277	1725	12.1	178	1.42	NA	NA	NA	NA	NA
alcohol level - third trimester - mother - binary	0	14277	2798	19.6	5671	49.4	NA	NA	NA	NA	NA
alcohol level - third trimester - mother - binary	1	14277	2798	19.6	5808	50.6	NA	NA	NA	NA	NA
alcohol level - third trimester - mother - ordinal	None	14277	2798	19.6	5671	49.4	NA	NA	NA	NA	NA
alcohol level - third trimester - mother - ordinal	Light	14277	2798	19.6	3874	33.7	NA	NA	NA	NA	NA
alcohol level - third trimester - mother - ordinal	Moderate	14277	2798	19.6	1736	15.1	NA	NA	NA	NA	NA
alcohol level - third trimester - mother - ordinal	Heavy	14277	2798	19.6	198	1.72	NA	NA	NA	NA	NA
birthweight (kg) - at delivery - child - continuous	NA	14277	777	5.44	NA	NA	3410	559	3420	3100 to 3750	200 to 5640
high birthweight (>4500kg) - at delivery - child - binary	0	14277	1419	9.94	12622	98.2	NA	NA	NA	NA	NA
high birthweight (>4500kg) - at delivery - child - binary	1	14277	1419	9.94	236	1.84	NA	NA	NA	NA	NA
large for gestational age - at delivery - child - binary	0	14277	4052	28.4	8748	85.6	NA	NA	NA	NA	NA
large for gestational age - at delivery - child - binary	1	14277	4052	28.4	1477	14.4	NA	NA	NA	NA	NA
low birthweight (<2500kg) - at delivery - child - binary	0	14277	1013	7.1	12622	95.2	NA	NA	NA	NA	NA
low birthweight (<2500kg) - at delivery - child - binary	1	14277	1013	7.1	642	4.84	NA	NA	NA	NA	NA
small for gestational age - at delivery - child - binary	0	14277	4052	28.4	9190	89.9	NA	NA	NA	NA	NA
small for gestational age - at delivery - child - binary	1	14277	4052	28.4	1035	10.1	NA	NA	NA	NA	NA
bmi - age 1 to 2 - child - continuous	NA	14277	13128	92	NA	NA	16.7	1.34	16.6	15.8 to 17.4	13.3 to 27.4
age and sex adjusted bmi - age 1 to 2 - child - continuous	NA	14277	13128	92	NA	NA	0.76	0.921	0.738	0.163 to 1.34	-1.94 to 5.77
bmi - age 3 to 4 - child - continuous	NA	14277	13146	92.1	NA	NA	16.3	1.38	16.1	15.4 to 17	10.8 to 25.2
age and sex adjusted bmi - age 3 to 4 - child - continuous	NA	14277	13225	92.6	NA	NA	0.406	0.941	0.389	-0.151 to 0.979	-5.1 to 4.1
bmi - age 5 to 7 - child - continuous	NA	14277	6748	47.3	NA	NA	16.2	2.06	15.8	14.9 to 17.1	10.8 to 34.9
age and sex adjusted bmi - age 5 to 7 - child - continuous	NA	14277	6748	47.3	NA	NA	0.137	1.04	0.0625	-0.552 to 0.75	-4.37 to 4.2
bmi - age 8 to 11 - child - continuous	NA	14277	7902	55.3	NA	NA	16.6	2.76	16	14.7 to 17.9	11.2 to 35.7
age and sex adjusted bmi - age 8 to 11 - child - continuous	NA	14277	7902	55.3	NA	NA	-0.244	1.26	-0.317	-1.12 to 0.611	-4.72 to 3.84
birth length - at delivery - child - continuous	NA	14277	4011	28.1	NA	NA	50.7	2.48	50.7	49.2 to 52.1	31 to 62
fat mass percentage - age 8 to 11 - child - continuous	NA	14277	7520	52.7	NA	NA	23.2	9.04	22.1	16.1 to 29.5	5.21 to 56.8
fat mass index - age 8 to 11 - child - continuous	NA	14277	8195	57.4	NA	NA	4050	2260	3500	2380 to 5180	649 to 17500
head circumference - at delivery - child - continuous	NA	14277	3864	27.1	NA	NA	34.8	1.56	34.8	34 to 35.7	19 to 54
head circumference - age 5 to 7 - child - continuous	NA	14277	6736	47.2	NA	NA	52.5	1.46	52.4	51.5 to 53.5	46.6 to 60
height - age 1 to 2 - child - continuous	NA	14277	13127	91.9	NA	NA	91.2	3.48	91.2	89.1 to 93.6	78.8 to 102
height - age 3 to 4 - child - continuous	NA	14277	13143	92.1	NA	NA	102	4.39	103	99.6 to 106	86.6 to 117
height - age 5 to 7 - child - continuous	NA	14277	6736	47.2	NA	NA	126	5.38	126	122 to 129	104 to 148
height - age 8 to 11 - child - continuous	NA	14277	7377	51.7	NA	NA	144	6.69	144	139 to 148	114 to 173
obese - age 1 to 2 - child - binary	0	14277	13462	94.3	718	88.1	NA	NA	NA	NA	NA
obese - age 1 to 2 - child - binary	1	14277	13462	94.3	97	11.9	NA	NA	NA	NA	NA
obese - age 3 to 4 - child - binary	0	14277	13446	94.2	789	94.9	NA	NA	NA	NA	NA
obese - age 3 to 4 - child - binary	1	14277	13446	94.2	42	5.05	NA	NA	NA	NA	NA
obese - age 5 to 7 - child - binary	0	14277	7862	55.1	6028	94	NA	NA	NA	NA	NA
obese - age 5 to 7 - child - binary	1	14277	7862	55.1	387	6.03	NA	NA	NA	NA	NA
obese - age 8 to 11 - child - binary	0	14277	9177	64.3	4801	94.1	NA	NA	NA	NA	NA
obese - age 8 to 11 - child - binary	1	14277	9177	64.3	299	5.86	NA	NA	NA	NA	NA
overweight/obese - age 1 to 2 - child - binary	0	14277	13128	92	718	62.5	NA	NA	NA	NA	NA
overweight/obese - age 1 to 2 - child - binary	1	14277	13128	92	431	37.5	NA	NA	NA	NA	NA
overweight/obese - age 3 to 4 - child - binary	0	14277	13232	92.7	789	75.5	NA	NA	NA	NA	NA
overweight/obese - age 3 to 4 - child - binary	1	14277	13232	92.7	256	24.5	NA	NA	NA	NA	NA
overweight/obese - age 5 to 7 - child - binary	0	14277	6838	47.9	6028	81	NA	NA	NA	NA	NA
overweight/obese - age 5 to 7 - child - binary	1	14277	6838	47.9	1411	19	NA	NA	NA	NA	NA
overweight/obese - age 8 to 11 - child - binary	0	14277	8373	58.6	4801	81.3	NA	NA	NA	NA	NA
overweight/obese - age 8 to 11 - child - binary	1	14277	8373	58.6	1103	18.7	NA	NA	NA	NA	NA
waist circumference - age 1 to 2 - child - continuous	NA	14277	13217	92.6	NA	NA	50.4	3.07	50.3	48.4 to 52.5	42.5 to 67.5
waist circumference - age 3 to 4 - child - continuous	NA	14277	13157	92.2	NA	NA	52.2	3.44	52.1	50 to 54.2	42.8 to 72.5
waist circumference - age 5 to 7 - child - continuous	NA	14277	6742	47.2	NA	NA	56.4	5.2	55.4	53 to 58.4	22 to 90
waist circumference - age 8 to 11 - child - continuous	NA	14277	7194	50.4	NA	NA	62.9	7.82	61.1	57.5 to 66.4	47.5 to 107
weight (kg) - age 1 to 2 - child - continuous	NA	14277	13128	92	NA	NA	13.9	1.65	13.8	12.8 to 14.9	9.4 to 23.6
weight (kg) - age 3 to 4 - child - continuous	NA	14277	13146	92.1	NA	NA	17.1	2.21	17	15.7 to 18.4	11.5 to 29.4
weight (kg) - age 5 to 7 - child - continuous	NA	14277	6748	47.3	NA	NA	25.8	4.54	25	22.8 to 27.8	14 to 67.2
weight (kg) - age 8 to 11 - child - continuous	NA	14277	7188	50.3	NA	NA	34.7	7.49	33.2	29.4 to 38.4	19.2 to 93.8
caffeine from coffee (mg/day) - second trimester - partner - continuous	NA	14277	6499	45.5	NA	NA	158	151	114	57 to 228	0 to 1140
caffeine from cola (mg/day) - second trimester - partner - continuous	NA	14277	6552	45.9	NA	NA	5.67	10.7	2.86	0 to 5.71	0 to 171
caffeine from tea (mg/day) - second trimester - partner - continuous	NA	14277	5435	38.1	NA	NA	99.6	83.5	81	54 to 135	0 to 1670
any caffeine - ever in pregnancy - partner - binary	0	14277	4855	34	314	3.33	NA	NA	NA	NA	NA
any caffeine - ever in pregnancy - partner - binary	1	14277	4855	34	9108	96.7	NA	NA	NA	NA	NA
caffeine from any source (mg/day) - ever in pregnancy - partner - continuous	NA	14277	4855	34	NA	NA	229	154	216	119 to 306	0 to 1870
caffeine from any source (mg/day) - ever in pregnancy - partner - ordinal	None	14277	4855	34	314	3.33	NA	NA	NA	NA	NA
caffeine from any source (mg/day) - ever in pregnancy - partner - ordinal	Light	14277	4855	34	4190	44.5	NA	NA	NA	NA	NA
caffeine from any source (mg/day) - ever in pregnancy - partner - ordinal	Moderate	14277	4855	34	3901	41.4	NA	NA	NA	NA	NA
caffeine from any source (mg/day) - ever in pregnancy - partner - ordinal	Heavy	14277	4855	34	1017	10.8	NA	NA	NA	NA	NA
any caffeine - second trimester - partner - binary	0	14277	4855	34	314	3.33	NA	NA	NA	NA	NA
any caffeine - second trimester - partner - binary	1	14277	4855	34	9108	96.7	NA	NA	NA	NA	NA
caffeine from any source (mg/day) - second trimester - partner - continuous	NA	14277	4855	34	NA	NA	229	154	216	119 to 306	0 to 1870
caffeine from any source (mg/day) - second trimester - partner - ordinal	None	14277	4855	34	314	3.33	NA	NA	NA	NA	NA
caffeine from any source (mg/day) - second trimester - partner - ordinal	Light	14277	4855	34	4190	44.5	NA	NA	NA	NA	NA
caffeine from any source (mg/day) - second trimester - partner - ordinal	Moderate	14277	4855	34	3901	41.4	NA	NA	NA	NA	NA
caffeine from any source (mg/day) - second trimester - partner - ordinal	Heavy	14277	4855	34	1017	10.8	NA	NA	NA	NA	NA
caffeine from coffee (mg/day) - first trimester - mother - continuous	NA	14277	10160	71.2	NA	NA	61	98.7	0	0 to 98	0 to 1180
caffeine from coffee (mg/day) - first two postnatal years - mother - continuous	NA	14277	6994	49	NA	NA	92.1	139	57	0 to 114	0 to 2850
caffeine from coffee (mg/day) - second trimester - mother - continuous	NA	14277	1449	10.1	NA	NA	73.8	108	40.7	0 to 114	0 to 1710
caffeine from coffee (mg/day) - third trimester - mother - continuous	NA	14277	2501	17.5	NA	NA	72.6	98.5	57	0 to 114	0 to 855
caffeine from cola (mg/day) - first trimester - mother - continuous	NA	14277	10231	71.7	NA	NA	8.44	17.5	0	0 to 11	0 to 260
caffeine from cola (mg/day) - first two postnatal years - mother - continuous	NA	14277	6209	43.5	NA	NA	2.16	8.84	0	0 to 0	0 to 237
caffeine from cola (mg/day) - second trimester - mother - continuous	NA	14277	1499	10.5	NA	NA	8.16	17.3	0	0 to 11.4	0 to 200
caffeine from cola (mg/day) - third trimester - mother - continuous	NA	14277	2659	18.6	NA	NA	4.28	8.58	0	0 to 5.71	0 to 85.7
caffeine from tea (mg/day) - first trimester - mother - continuous	NA	14277	10145	71.1	NA	NA	72.6	68.1	62	15 to 108	0 to 798
caffeine from tea (mg/day) - first two postnatal years - mother - continuous	NA	14277	6040	42.3	NA	NA	84.1	76.5	81	27 to 108	0 to 1350
caffeine from tea (mg/day) - second trimester - mother - continuous	NA	14277	1465	10.3	NA	NA	76.1	67	71.4	27 to 108	0 to 899
caffeine from tea (mg/day) - third trimester - mother - continuous	NA	14277	2524	17.7	NA	NA	81.9	68.3	81	27 to 108	0 to 918
any caffeine - ever in pregnancy - mother - binary	0	14277	754	5.28	536	3.96	NA	NA	NA	NA	NA
any caffeine - ever in pregnancy - mother - binary	1	14277	754	5.28	12987	96	NA	NA	NA	NA	NA
caffeine from any source (mg/day) - ever in pregnancy - mother - continuous	NA	14277	754	5.28	NA	NA	157	108	141	84.3 to 210	0 to 1200
caffeine from any source (mg/day) - ever in pregnancy - mother - ordinal	None	14277	754	5.28	536	3.96	NA	NA	NA	NA	NA
caffeine from any source (mg/day) - ever in pregnancy - mother - ordinal	Light	14277	754	5.28	9266	68.5	NA	NA	NA	NA	NA
caffeine from any source (mg/day) - ever in pregnancy - mother - ordinal	Moderate	14277	754	5.28	3357	24.8	NA	NA	NA	NA	NA
caffeine from any source (mg/day) - ever in pregnancy - mother - ordinal	Heavy	14277	754	5.28	364	2.69	NA	NA	NA	NA	NA
any caffeine - first trimester - mother - binary	0	14277	10127	70.9	418	10.1	NA	NA	NA	NA	NA
any caffeine - first trimester - mother - binary	1	14277	10127	70.9	3732	89.9	NA	NA	NA	NA	NA
caffeine from any source (mg/day) - first trimester - mother - continuous	NA	14277	10127	70.9	NA	NA	141	116	121	57 to 195	0 to 1180
caffeine from any source (mg/day) - first trimester - mother - ordinal	None	14277	10127	70.9	418	10.1	NA	NA	NA	NA	NA
caffeine from any source (mg/day) - first trimester - mother - ordinal	Light	14277	10127	70.9	2751	66.3	NA	NA	NA	NA	NA
caffeine from any source (mg/day) - first trimester - mother - ordinal	Moderate	14277	10127	70.9	868	20.9	NA	NA	NA	NA	NA
caffeine from any source (mg/day) - first trimester - mother - ordinal	Heavy	14277	10127	70.9	113	2.72	NA	NA	NA	NA	NA
any caffeine - first two postnatal years - mother - binary	0	14277	5868	41.1	642	7.63	NA	NA	NA	NA	NA
any caffeine - first two postnatal years - mother - binary	1	14277	5868	41.1	7767	92.4	NA	NA	NA	NA	NA
caffeine from any source (mg/day) - first two postnatal years - mother - continuous	NA	14277	5868	41.1	NA	NA	164	145	138	81 to 225	0 to 2850
caffeine from any source (mg/day) - first two postnatal years - mother - ordinal	None	14277	5868	41.1	642	7.63	NA	NA	NA	NA	NA
caffeine from any source (mg/day) - first two postnatal years - mother - ordinal	Light	14277	5868	41.1	5267	62.6	NA	NA	NA	NA	NA
caffeine from any source (mg/day) - first two postnatal years - mother - ordinal	Moderate	14277	5868	41.1	2157	25.7	NA	NA	NA	NA	NA
caffeine from any source (mg/day) - first two postnatal years - mother - ordinal	Heavy	14277	5868	41.1	343	4.08	NA	NA	NA	NA	NA
any caffeine - second trimester - mother - binary	0	14277	1388	9.72	993	7.7	NA	NA	NA	NA	NA
any caffeine - second trimester - mother - binary	1	14277	1388	9.72	11896	92.3	NA	NA	NA	NA	NA
caffeine from any source (mg/day) - second trimester - mother - continuous	NA	14277	1388	9.72	NA	NA	157	121	138	81 to 215	0 to 1840
caffeine from any source (mg/day) - second trimester - mother - ordinal	None	14277	1388	9.72	993	7.7	NA	NA	NA	NA	NA
caffeine from any source (mg/day) - second trimester - mother - ordinal	Light	14277	1388	9.72	8280	64.2	NA	NA	NA	NA	NA
caffeine from any source (mg/day) - second trimester - mother - ordinal	Moderate	14277	1388	9.72	3192	24.8	NA	NA	NA	NA	NA
caffeine from any source (mg/day) - second trimester - mother - ordinal	Heavy	14277	1388	9.72	424	3.29	NA	NA	NA	NA	NA
any caffeine - third trimester - mother - binary	0	14277	2405	16.8	729	6.14	NA	NA	NA	NA	NA
any caffeine - third trimester - mother - binary	1	14277	2405	16.8	11143	93.9	NA	NA	NA	NA	NA
caffeine from any source (mg/day) - third trimester - mother - continuous	NA	14277	2405	16.8	NA	NA	157	113	138	81 to 219	0 to 1040
caffeine from any source (mg/day) - third trimester - mother - ordinal	None	14277	2405	16.8	729	6.14	NA	NA	NA	NA	NA
caffeine from any source (mg/day) - third trimester - mother - ordinal	Light	14277	2405	16.8	7788	65.6	NA	NA	NA	NA	NA
caffeine from any source (mg/day) - third trimester - mother - ordinal	Moderate	14277	2405	16.8	3001	25.3	NA	NA	NA	NA	NA
caffeine from any source (mg/day) - third trimester - mother - ordinal	Heavy	14277	2405	16.8	354	2.98	NA	NA	NA	NA	NA
apolipoprotein a (g/l) - age 8 to 11 - child - continuous	NA	14277	9582	67.1	NA	NA	136	20.2	135	122 to 148	63.7 to 223
apolipoprotein b (g/l) - age 8 to 11 - child - continuous	NA	14277	9582	67.1	NA	NA	59.2	13.2	58.3	50.3 to 67	11.4 to 182
total cholesterol (mmol/l) - first year - child - continuous	NA	14277	9620	67.4	NA	NA	1.83	0.974	1.65	1.35 to 2.01	0.24 to 16.2
total cholesterol (mmol/l) - age 1 to 2 - child - continuous	NA	14277	13789	96.6	NA	NA	4.15	0.711	4.11	3.69 to 4.6	2.32 to 6.3
total cholesterol (mmol/l) - age 3 to 4 - child - continuous	NA	14277	13676	95.8	NA	NA	3.51	0.822	3.43	2.93 to 4.04	1.12 to 7.21
total cholesterol (mmol/l) - age 5 to 7 - child - continuous	NA	14277	9298	65.1	NA	NA	4.4	0.661	4.37	3.95 to 4.8	1.16 to 8.55
total cholesterol (mmol/l) - age 8 to 11 - child - continuous	NA	14277	9582	67.1	NA	NA	4.27	0.658	4.23	3.82 to 4.67	1.66 to 11
c-reactive protein (mg/l) - first year - child - continuous	NA	14277	9708	68	NA	NA	0.392	3.65	0	0 to 0	0 to 103
c-reactive protein (mg/l) - age 8 to 11 - child - continuous	NA	14277	9582	67.1	NA	NA	0.801	2.75	0.21	0.11 to 0.54	0.01 to 67.4
diastolic blood pressure (mmhg) - age 3 to 4 - child - continuous	NA	14277	13306	93.2	NA	NA	57.3	6.16	57	53 to 61	40 to 89
diastolic blood pressure (mmhg) - age 5 to 7 - child - continuous	NA	14277	6871	48.1	NA	NA	56.5	6.66	56	52 to 60.5	22 to 85
diastolic blood pressure (mmhg) - age 8 to 11 - child - continuous	NA	14277	7272	50.9	NA	NA	57.5	6.42	57	53 to 61.5	37 to 85
hdl cholesterol (mmol/l) - first year - child - continuous	NA	14277	9713	68	NA	NA	0.528	0.238	0.49	0.37 to 0.65	0.08 to 2.26
hdl cholesterol (mmol/l) - age 1 to 2 - child - continuous	NA	14277	13914	97.5	NA	NA	2.62	0.655	2.61	2.17 to 3	0.59 to 4.81
hdl cholesterol (mmol/l) - age 3 to 4 - child - continuous	NA	14277	13680	95.8	NA	NA	1.92	0.76	1.89	1.42 to 2.41	0 to 5.2
hdl cholesterol (mmol/l) - age 5 to 7 - child - continuous	NA	14277	9298	65.1	NA	NA	1.52	0.298	1.5	1.32 to 1.7	0.55 to 3.11
hdl cholesterol (mmol/l) - age 8 to 11 - child - continuous	NA	14277	9582	67.1	NA	NA	1.4	0.308	1.38	1.19 to 1.6	0.44 to 2.68
interkeukin-6 (pg/ml) - age 8 to 11 - child - continuous	NA	14277	9592	67.2	NA	NA	1.28	1.57	0.8	0.492 to 1.41	0.00664 to 20.1
insulin (mu/l) - first year - child - continuous	NA	14277	13601	95.3	NA	NA	3.55	2.48	2.74	2 to 4.31	0.74 to 18.9
insulin (mu/l) - age 8 to 11 - child - continuous	NA	14277	9612	67.3	NA	NA	13.2	70.5	8.06	4.02 to 14.7	0.203 to 3700
ldl cholesterol (mmol/l) - first year - child - continuous	NA	14277	9722	68.1	NA	NA	1.04	0.714	0.894	0.703 to 1.15	0.0655 to 9.27
ldl cholesterol (mmol/l) - age 1 to 2 - child - continuous	NA	14277	13910	97.4	NA	NA	0.847	0.208	0.83	0.73 to 0.98	0.1 to 1.62
ldl cholesterol (mmol/l) - age 3 to 4 - child - continuous	NA	14277	13676	95.8	NA	NA	1.02	0.255	1	0.83 to 1.18	0 to 1.94
ldl cholesterol (mmol/l) - age 5 to 7 - child - continuous	NA	14277	9298	65.1	NA	NA	2.26	0.552	2.23	1.87 to 2.6	0.3 to 6.18
ldl cholesterol (mmol/l) - age 8 to 11 - child - continuous	NA	14277	9583	67.1	NA	NA	2.35	0.597	2.31	1.96 to 2.71	0.212 to 9.18
systolic blood pressure (mmhg) - age 3 to 4 - child - continuous	NA	14277	13306	93.2	NA	NA	94.5	7.88	94.5	89.5 to 99	68.5 to 132
systolic blood pressure (mmhg) - age 5 to 7 - child - continuous	NA	14277	6869	48.1	NA	NA	98.9	9.2	98.5	93 to 104	64.5 to 144
systolic blood pressure (mmhg) - age 8 to 11 - child - continuous	NA	14277	7275	51	NA	NA	103	9.32	102	96.5 to 108	65.5 to 150
triglycerides (mmol/l) - first year - child - continuous	NA	14277	9638	67.5	NA	NA	0.57	0.388	0.49	0.38 to 0.63	0.11 to 6.56
triglycerides (mmol/l) - age 1 to 2 - child - continuous	NA	14277	13789	96.6	NA	NA	1.43	0.662	1.28	0.998 to 1.7	0.5 to 4.6
triglycerides (mmol/l) - age 3 to 4 - child - continuous	NA	14277	13676	95.8	NA	NA	1.23	0.667	1.1	0.76 to 1.54	0 to 5.08
triglycerides (mmol/l) - age 5 to 7 - child - continuous	NA	14277	9298	65.1	NA	NA	1.06	0.516	0.94	0.71 to 1.26	0.2 to 5.34
triglycerides (mmol/l) - age 8 to 11 - child - continuous	NA	14277	9582	67.1	NA	NA	1.14	0.57	1	0.76 to 1.38	0.18 to 8.91
age (days) - at birth measures - child - continuous	NA	14277	5860	41	NA	NA	2.01	2.28	1	1 to 3	0 to 58
age (children in focus clinic) - age 1 to 2 - child - continuous	NA	14277	13127	91.9	NA	NA	33.2	1.86	33.8	33.5 to 33.8	26.5 to 35
age (children in focus clinic) - age 3 to 4 - child - continuous	NA	14277	13222	92.6	NA	NA	52.5	2.79	53	52.8 to 53.2	39.5 to 55.2
age (questionnaire j) - age 3 to 4 - child - continuous	NA	14277	5127	35.9	NA	NA	47.9	1.47	47.5	47.1 to 48.2	44 to 64.3
age (f7 clinic) - age 5 to 7 - child - continuous	NA	14277	6676	46.8	NA	NA	89.8	2.3	89	89 to 90	82 to 110
age (questionnaire kq) - age 5 to 7 - child - continuous	NA	14277	6073	42.5	NA	NA	81.4	1.35	81	81 to 82	80 to 101
age (questionnaire kr) - age 5 to 7 - child - continuous	NA	14277	6314	44.2	NA	NA	91.9	1.68	91	91 to 92	90 to 111
age (f10 clinic) - age 8 to 11 - child - continuous	NA	14277	7316	51.2	NA	NA	128	3.13	127	126 to 129	118 to 147
age (f8 clinic) - age 8 to 11 - child - continuous	NA	14277	7319	51.3	NA	NA	104	3.41	103	102 to 104	89 to 126
age (f9 clinic) - age 8 to 11 - child - continuous	NA	14277	7173	50.2	NA	NA	118	3.87	118	116 to 120	105 to 140
age (questionnaire kq) - age 8 to 11 - child - continuous	NA	14277	6590	46.2	NA	NA	116	1.55	115	115 to 116	114 to 132
partner's age - in pregnancy - partner - continuous	NA	14277	6256	43.8	NA	NA	30.6	5.71	30	27 to 34	15 to 65
mother's age - at conception - mother - continuous	NA	14277	27	0.189	NA	NA	27.2	5.01	27	24 to 31	15 to 44
mother's age - at delivery - mother - continuous	NA	14277	585	4.1	NA	NA	28	4.98	28	25 to 31	15 to 44
any alcohol - first two postnatal years - child - binary	0	14277	3499	24.5	1499	13.9	NA	NA	NA	NA	NA
any alcohol - first two postnatal years - child - binary	1	14277	3499	24.5	9279	86.1	NA	NA	NA	NA	NA
any alcohol - age 3 to 4 - child - binary	0	14277	3868	27.1	2068	19.9	NA	NA	NA	NA	NA
any alcohol - age 3 to 4 - child - binary	1	14277	3868	27.1	8341	80.1	NA	NA	NA	NA	NA
any alcohol - age 5 to 7 - child - binary	0	14277	6247	43.8	2697	33.6	NA	NA	NA	NA	NA
any alcohol - age 5 to 7 - child - binary	1	14277	6247	43.8	5333	66.4	NA	NA	NA	NA	NA
any alcohol - age 8 to 11 - child - binary	0	14277	6724	47.1	2685	35.5	NA	NA	NA	NA	NA
any alcohol - age 8 to 11 - child - binary	1	14277	6724	47.1	4868	64.5	NA	NA	NA	NA	NA
any allergies - any time before 12 - partner - binary	0	14277	6011	42.1	5353	64.8	NA	NA	NA	NA	NA
any allergies - any time before 12 - partner - binary	1	14277	6011	42.1	2913	35.2	NA	NA	NA	NA	NA
any allergies - any time before 12 - mother - binary	0	14277	2252	15.8	6856	57	NA	NA	NA	NA	NA
any allergies - any time before 12 - mother - binary	1	14277	2252	15.8	5169	43	NA	NA	NA	NA	NA
asthma - - partner - binary	0	14277	5952	41.7	7258	87.2	NA	NA	NA	NA	NA
asthma - - partner - binary	1	14277	5952	41.7	1067	12.8	NA	NA	NA	NA	NA
asthma - - mother - binary	0	14277	2039	14.3	10844	88.6	NA	NA	NA	NA	NA
asthma - - mother - binary	1	14277	2039	14.3	1394	11.4	NA	NA	NA	NA	NA
partner is biological father - - partner - binary	bio_dad	14277	981	6.87	12694	95.5	NA	NA	NA	NA	NA
partner is biological father - - partner - binary	missing	14277	981	6.87	175	1.32	NA	NA	NA	NA	NA
partner is biological father - - partner - binary	no_partner	14277	981	6.87	356	2.68	NA	NA	NA	NA	NA
partner is biological father - - partner - binary	not_bio_dad	14277	981	6.87	56	0.421	NA	NA	NA	NA	NA
partner is biological father - - partner - binary	unsure	14277	981	6.87	15	0.113	NA	NA	NA	NA	NA
bmi - at pregnancy - partner - continuous	NA	14277	6090	42.7	NA	NA	25.2	3.32	24.8	22.9 to 27	14.6 to 61.6
bmi - pre-pregnancy/at start of pregnancy - mother - continuous	NA	14277	2936	20.6	NA	NA	22.9	3.86	22.2	20.5 to 24.4	12.5 to 54.7
breastfeeding - - child - ordinal	0	14277	2539	17.8	3179	27.1	NA	NA	NA	NA	NA
breastfeeding - - child - ordinal	1	14277	2539	17.8	2811	23.9	NA	NA	NA	NA	NA
breastfeeding - - child - ordinal	2	14277	2539	17.8	1907	16.2	NA	NA	NA	NA	NA
breastfeeding - - child - ordinal	3	14277	2539	17.8	3841	32.7	NA	NA	NA	NA	NA
any caffeine - first two postnatal years - child - binary	0	14277	2313	16.2	3800	31.8	NA	NA	NA	NA	NA
any caffeine - first two postnatal years - child - binary	1	14277	2313	16.2	8164	68.2	NA	NA	NA	NA	NA
any caffeine - first year - child - binary	0	14277	3096	21.7	9973	89.2	NA	NA	NA	NA	NA
any caffeine - first year - child - binary	1	14277	3096	21.7	1208	10.8	NA	NA	NA	NA	NA
any caffeine - age 1 to 2 - child - binary	0	14277	2969	20.8	3314	29.3	NA	NA	NA	NA	NA
any caffeine - age 1 to 2 - child - binary	1	14277	2969	20.8	7994	70.7	NA	NA	NA	NA	NA
any caffeine - age 3 to 4 - child - binary	0	14277	3773	26.4	2412	23	NA	NA	NA	NA	NA
any caffeine - age 3 to 4 - child - binary	1	14277	3773	26.4	8092	77	NA	NA	NA	NA	NA
any caffeine - age 5 to 7 - child - binary	0	14277	6139	43	1689	20.8	NA	NA	NA	NA	NA
any caffeine - age 5 to 7 - child - binary	1	14277	6139	43	6449	79.2	NA	NA	NA	NA	NA
any caffeine - age 8 to 11 - child - binary	0	14277	6649	46.6	1468	19.2	NA	NA	NA	NA	NA
any caffeine - age 8 to 11 - child - binary	1	14277	6649	46.6	6160	80.8	NA	NA	NA	NA	NA
eczema - - partner - binary	0	14277	6038	42.3	7130	86.5	NA	NA	NA	NA	NA
eczema - - partner - binary	1	14277	6038	42.3	1109	13.5	NA	NA	NA	NA	NA
eczema - - mother - binary	0	14277	2039	14.3	9459	77.3	NA	NA	NA	NA	NA
eczema - - mother - binary	1	14277	2039	14.3	2779	22.7	NA	NA	NA	NA	NA
highest education level - - partner - ordinal	NA	14277	2606	18.3	NA	NA	1.36	1.06	1	0 to 2	0 to 3
low sep based on education - - partner - binary	0	14277	2606	18.3	8620	73.9	NA	NA	NA	NA	NA
low sep based on education - - partner - binary	1	14277	2606	18.3	3051	26.1	NA	NA	NA	NA	NA
highest education level - - mother - ordinal	NA	14277	2129	14.9	NA	NA	1.28	0.928	1	1 to 2	0 to 3
low sep based on education - - mother - binary	0	14277	2129	14.9	9694	79.8	NA	NA	NA	NA	NA
low sep based on education - - mother - binary	1	14277	2129	14.9	2454	20.2	NA	NA	NA	NA	NA
ethnicity - - child - binary	not white	14277	2467	17.3	593	5.02	NA	NA	NA	NA	NA
ethnicity - - child - binary	white	14277	2467	17.3	11217	95	NA	NA	NA	NA	NA
ethnicity - - partner -	asian	14277	2471	17.3	128	1.08	NA	NA	NA	NA	NA
ethnicity - - partner -	black	14277	2471	17.3	232	1.97	NA	NA	NA	NA	NA
ethnicity - - partner -	mixed or other	14277	2471	17.3	110	0.932	NA	NA	NA	NA	NA
ethnicity - - partner -	white	14277	2471	17.3	11336	96	NA	NA	NA	NA	NA
ethnicity - - partner - binary	not white	14277	2471	17.3	470	3.98	NA	NA	NA	NA	NA
ethnicity - - partner - binary	white	14277	2471	17.3	11336	96	NA	NA	NA	NA	NA
ethnicity - - mother -	asian	14277	2219	15.5	112	0.929	NA	NA	NA	NA	NA
ethnicity - - mother -	black	14277	2219	15.5	127	1.05	NA	NA	NA	NA	NA
ethnicity - - mother -	mixed or other	14277	2219	15.5	75	0.622	NA	NA	NA	NA	NA
ethnicity - - mother -	white	14277	2219	15.5	11744	97.4	NA	NA	NA	NA	NA
ethnicity - - mother - binary	not white	14277	2219	15.5	314	2.6	NA	NA	NA	NA	NA
ethnicity - - mother - binary	white	14277	2219	15.5	11744	97.4	NA	NA	NA	NA	NA
gestational age at delivery (weeks) - - child - continuous	NA	14277	86	0.602	NA	NA	38.5	5.47	40	39 to 41	4 to 47
occupation - - partner - ordinal	NA	14277	3571	25	NA	NA	1.88	1.12	2	1 to 3	0 to 3
low sep based on occupation - - partner - binary	0	14277	3571	25	9353	87.4	NA	NA	NA	NA	NA
low sep based on occupation - - partner - binary	1	14277	3571	25	1353	12.6	NA	NA	NA	NA	NA
occupation - - mother - ordinal	NA	14277	4435	31.1	NA	NA	2.05	0.965	2	2 to 3	0 to 3
low sep based on occupation - - mother - binary	0	14277	4435	31.1	8656	87.9	NA	NA	NA	NA	NA
low sep based on occupation - - mother - binary	1	14277	4435	31.1	1186	12.1	NA	NA	NA	NA	NA
passive smoke exposure - first two postnatal years - child - binary	0	14277	2397	16.8	6054	51	NA	NA	NA	NA	NA
passive smoke exposure - first two postnatal years - child - binary	1	14277	2397	16.8	5826	49	NA	NA	NA	NA	NA
passive smoke exposure - first year - child - binary	0	14277	4526	31.7	6908	70.8	NA	NA	NA	NA	NA
passive smoke exposure - first year - child - binary	1	14277	4526	31.7	2843	29.2	NA	NA	NA	NA	NA
passive smoke exposure - age 1 to 2 - child - binary	0	14277	2967	20.8	5909	52.2	NA	NA	NA	NA	NA
passive smoke exposure - age 1 to 2 - child - binary	1	14277	2967	20.8	5401	47.8	NA	NA	NA	NA	NA
passive smoke exposure - age 3 to 4 - child - binary	0	14277	3776	26.4	5520	52.6	NA	NA	NA	NA	NA
passive smoke exposure - age 3 to 4 - child - binary	1	14277	3776	26.4	4981	47.4	NA	NA	NA	NA	NA
passive smoke exposure - age 5 to 7 - child - binary	0	14277	4964	34.8	5441	58.4	NA	NA	NA	NA	NA
passive smoke exposure - age 5 to 7 - child - binary	1	14277	4964	34.8	3872	41.6	NA	NA	NA	NA	NA
passive smoke exposure - age 8 to 11 - child - binary	0	14277	7298	51.1	5733	82.1	NA	NA	NA	NA	NA
passive smoke exposure - age 8 to 11 - child - binary	1	14277	7298	51.1	1246	17.9	NA	NA	NA	NA	NA
sex - - child - binary	female	14277	541	3.79	6649	48.4	NA	NA	NA	NA	NA
sex - - child - binary	male	14277	541	3.79	7087	51.6	NA	NA	NA	NA	NA
any allergies - any time before 12 - child - binary	0	14277	4055	28.4	7742	75.7	NA	NA	NA	NA	NA
any allergies - any time before 12 - child - binary	1	14277	4055	28.4	2480	24.3	NA	NA	NA	NA	NA
any allergies - age 3 to 4 - child - binary	0	14277	4812	33.7	8415	88.9	NA	NA	NA	NA	NA
any allergies - age 3 to 4 - child - binary	1	14277	4812	33.7	1050	11.1	NA	NA	NA	NA	NA
any allergies - age 5 to 7 - child - binary	0	14277	6530	45.7	6481	83.7	NA	NA	NA	NA	NA
any allergies - age 5 to 7 - child - binary	1	14277	6530	45.7	1266	16.3	NA	NA	NA	NA	NA
any allergies - age 8 to 11 - child - binary	0	14277	6868	48.1	5928	80	NA	NA	NA	NA	NA
any allergies - age 8 to 11 - child - binary	1	14277	6868	48.1	1481	20	NA	NA	NA	NA	NA
cat allergy - any time before 11 - child - binary	0	14277	4020	28.2	9690	94.5	NA	NA	NA	NA	NA
cat allergy - any time before 11 - child - binary	1	14277	4020	28.2	567	5.53	NA	NA	NA	NA	NA
cat allergy - age 3 to 4 - child - binary	0	14277	4812	33.7	9313	98.4	NA	NA	NA	NA	NA
cat allergy - age 3 to 4 - child - binary	1	14277	4812	33.7	152	1.61	NA	NA	NA	NA	NA
cat allergy - age 5 to 7 - child - binary	0	14277	5988	41.9	8040	97	NA	NA	NA	NA	NA
cat allergy - age 5 to 7 - child - binary	1	14277	5988	41.9	249	3	NA	NA	NA	NA	NA
cat allergy - age 8 to 11 - child - binary	0	14277	6662	46.7	7207	94.6	NA	NA	NA	NA	NA
cat allergy - age 8 to 11 - child - binary	1	14277	6662	46.7	408	5.36	NA	NA	NA	NA	NA
dog allergy - any time before 11 - child - binary	0	14277	4020	28.2	9989	97.4	NA	NA	NA	NA	NA
dog allergy - any time before 11 - child - binary	1	14277	4020	28.2	268	2.61	NA	NA	NA	NA	NA
dog allergy - age 3 to 4 - child - binary	0	14277	4812	33.7	9373	99	NA	NA	NA	NA	NA
dog allergy - age 3 to 4 - child - binary	1	14277	4812	33.7	92	0.972	NA	NA	NA	NA	NA
dog allergy - age 5 to 7 - child - binary	0	14277	5988	41.9	8143	98.2	NA	NA	NA	NA	NA
dog allergy - age 5 to 7 - child - binary	1	14277	5988	41.9	146	1.76	NA	NA	NA	NA	NA
dog allergy - age 8 to 11 - child - binary	0	14277	6667	46.7	7438	97.7	NA	NA	NA	NA	NA
dog allergy - age 8 to 11 - child - binary	1	14277	6667	46.7	172	2.26	NA	NA	NA	NA	NA
dust mite allergy - any time before 11 - child - binary	0	14277	4021	28.2	9559	93.2	NA	NA	NA	NA	NA
dust mite allergy - any time before 11 - child - binary	1	14277	4021	28.2	697	6.8	NA	NA	NA	NA	NA
dust mite allergy - age 3 to 4 - child - binary	0	14277	4812	33.7	9297	98.2	NA	NA	NA	NA	NA
dust mite allergy - age 3 to 4 - child - binary	1	14277	4812	33.7	168	1.77	NA	NA	NA	NA	NA
dust mite allergy - age 5 to 7 - child - binary	0	14277	5988	41.9	8038	97	NA	NA	NA	NA	NA
dust mite allergy - age 5 to 7 - child - binary	1	14277	5988	41.9	251	3.03	NA	NA	NA	NA	NA
dust mite allergy - age 8 to 11 - child - binary	0	14277	6652	46.6	7109	93.2	NA	NA	NA	NA	NA
dust mite allergy - age 8 to 11 - child - binary	1	14277	6652	46.6	516	6.77	NA	NA	NA	NA	NA
food allergy - any time before 11 - child - binary	0	14277	4061	28.4	8867	86.8	NA	NA	NA	NA	NA
food allergy - any time before 11 - child - binary	1	14277	4061	28.4	1349	13.2	NA	NA	NA	NA	NA
food allergy - age 3 to 4 - child - binary	0	14277	4812	33.7	8706	92	NA	NA	NA	NA	NA
food allergy - age 3 to 4 - child - binary	1	14277	4812	33.7	759	8.02	NA	NA	NA	NA	NA
food allergy - age 5 to 7 - child - binary	0	14277	6621	46.4	6888	90	NA	NA	NA	NA	NA
food allergy - age 5 to 7 - child - binary	1	14277	6621	46.4	768	10	NA	NA	NA	NA	NA
food allergy - age 8 to 11 - child - binary	0	14277	6876	48.2	6947	93.9	NA	NA	NA	NA	NA
food allergy - age 8 to 11 - child - binary	1	14277	6876	48.2	454	6.13	NA	NA	NA	NA	NA
insect allergy - any time before 11 - child - binary	0	14277	4021	28.2	10167	99.1	NA	NA	NA	NA	NA
insect allergy - any time before 11 - child - binary	1	14277	4021	28.2	89	0.868	NA	NA	NA	NA	NA
insect allergy - age 3 to 4 - child - binary	0	14277	4812	33.7	9438	99.7	NA	NA	NA	NA	NA
insect allergy - age 3 to 4 - child - binary	1	14277	4812	33.7	27	0.285	NA	NA	NA	NA	NA
insect allergy - age 5 to 7 - child - binary	0	14277	5988	41.9	8250	99.5	NA	NA	NA	NA	NA
insect allergy - age 5 to 7 - child - binary	1	14277	5988	41.9	39	0.471	NA	NA	NA	NA	NA
insect allergy - age 8 to 11 - child - binary	0	14277	6670	46.7	7550	99.3	NA	NA	NA	NA	NA
insect allergy - age 8 to 11 - child - binary	1	14277	6670	46.7	57	0.749	NA	NA	NA	NA	NA
pet allergy - any time before 11 - child - binary	0	14277	4019	28.2	9653	94.1	NA	NA	NA	NA	NA
pet allergy - any time before 11 - child - binary	1	14277	4019	28.2	605	5.9	NA	NA	NA	NA	NA
pet allergy - age 3 to 4 - child - binary	0	14277	4812	33.7	9290	98.2	NA	NA	NA	NA	NA
pet allergy - age 3 to 4 - child - binary	1	14277	4812	33.7	175	1.85	NA	NA	NA	NA	NA
pet allergy - age 5 to 7 - child - binary	0	14277	5988	41.9	8017	96.7	NA	NA	NA	NA	NA
pet allergy - age 5 to 7 - child - binary	1	14277	5988	41.9	272	3.28	NA	NA	NA	NA	NA
pet allergy - age 8 to 11 - child - binary	0	14277	6660	46.6	7171	94.1	NA	NA	NA	NA	NA
pet allergy - age 8 to 11 - child - binary	1	14277	6660	46.6	446	5.86	NA	NA	NA	NA	NA
pollen allergy - any time before 11 - child - binary	0	14277	4020	28.2	9210	89.8	NA	NA	NA	NA	NA
pollen allergy - any time before 11 - child - binary	1	14277	4020	28.2	1047	10.2	NA	NA	NA	NA	NA
pollen allergy - age 3 to 4 - child - binary	0	14277	4812	33.7	9220	97.4	NA	NA	NA	NA	NA
pollen allergy - age 3 to 4 - child - binary	1	14277	4812	33.7	245	2.59	NA	NA	NA	NA	NA
pollen allergy - age 5 to 7 - child - binary	0	14277	5988	41.9	7877	95	NA	NA	NA	NA	NA
pollen allergy - age 5 to 7 - child - binary	1	14277	5988	41.9	412	4.97	NA	NA	NA	NA	NA
pollen allergy - age 8 to 11 - child - binary	0	14277	6646	46.6	6813	89.3	NA	NA	NA	NA	NA
pollen allergy - age 8 to 11 - child - binary	1	14277	6646	46.6	818	10.7	NA	NA	NA	NA	NA
asthma - any time before 12 - child - binary	0	14277	4368	30.6	7320	73.9	NA	NA	NA	NA	NA
asthma - any time before 12 - child - binary	1	14277	4368	30.6	2589	26.1	NA	NA	NA	NA	NA
asthma - age 5 to 7 - child - binary	0	14277	4873	34.1	7740	82.3	NA	NA	NA	NA	NA
asthma - age 5 to 7 - child - binary	1	14277	4873	34.1	1664	17.7	NA	NA	NA	NA	NA
asthma - age 8 to 11 - child - binary	0	14277	5714	40	7200	84.1	NA	NA	NA	NA	NA
asthma - age 8 to 11 - child - binary	1	14277	5714	40	1363	15.9	NA	NA	NA	NA	NA
eczema - any time before 11 - child - binary	0	14277	1621	11.4	5293	41.8	NA	NA	NA	NA	NA
eczema - any time before 11 - child - binary	1	14277	1621	11.4	7363	58.2	NA	NA	NA	NA	NA
eczema - first year - child - binary	0	14277	1901	13.3	8262	66.8	NA	NA	NA	NA	NA
eczema - first year - child - binary	1	14277	1901	13.3	4114	33.2	NA	NA	NA	NA	NA
eczema - age 1 to 2 - child - binary	0	14277	4350	30.5	7290	73.4	NA	NA	NA	NA	NA
eczema - age 1 to 2 - child - binary	1	14277	4350	30.5	2637	26.6	NA	NA	NA	NA	NA
eczema - age 3 to 4 - child - binary	0	14277	3914	27.4	7302	70.5	NA	NA	NA	NA	NA
eczema - age 3 to 4 - child - binary	1	14277	3914	27.4	3061	29.5	NA	NA	NA	NA	NA
eczema - age 5 to 7 - child - binary	0	14277	4662	32.7	6772	70.4	NA	NA	NA	NA	NA
eczema - age 5 to 7 - child - binary	1	14277	4662	32.7	2843	29.6	NA	NA	NA	NA	NA
eczema - age 8 to 11 - child - binary	0	14277	5704	40	5585	65.1	NA	NA	NA	NA	NA
eczema - age 8 to 11 - child - binary	1	14277	5704	40	2988	34.9	NA	NA	NA	NA	NA
wheeze - any time before 11 - child - binary	0	14277	2052	14.4	6153	50.3	NA	NA	NA	NA	NA
wheeze - any time before 11 - child - binary	1	14277	2052	14.4	6072	49.7	NA	NA	NA	NA	NA
wheeze - first year - child - binary	0	14277	3144	22	8747	78.6	NA	NA	NA	NA	NA
wheeze - first year - child - binary	1	14277	3144	22	2386	21.4	NA	NA	NA	NA	NA
wheeze - age 1 to 2 - child - binary	0	14277	2946	20.6	7592	67	NA	NA	NA	NA	NA
wheeze - age 1 to 2 - child - binary	1	14277	2946	20.6	3739	33	NA	NA	NA	NA	NA
wheeze - age 3 to 4 - child - binary	0	14277	3889	27.2	7896	76	NA	NA	NA	NA	NA
wheeze - age 3 to 4 - child - binary	1	14277	3889	27.2	2492	24	NA	NA	NA	NA	NA
wheeze - age 5 to 7 - child - binary	0	14277	4651	32.6	7735	80.4	NA	NA	NA	NA	NA
wheeze - age 5 to 7 - child - binary	1	14277	4651	32.6	1891	19.6	NA	NA	NA	NA	NA
wheeze - age 8 to 11 - child - binary	0	14277	5696	39.9	7232	84.3	NA	NA	NA	NA	NA
wheeze - age 8 to 11 - child - binary	1	14277	5696	39.9	1349	15.7	NA	NA	NA	NA	NA
performance intelligence - age 3 to 4 - child - continuous	NA	14277	13284	93	NA	NA	108	14.6	108	98 to 118	55 to 151
performance intelligence - age 8 to 11 - child - continuous	NA	14277	7418	52	NA	NA	99.7	17.1	99	88 to 112	46 to 151
total intelligence - age 3 to 4 - child - continuous	NA	14277	13287	93.1	NA	NA	104	14.2	104	95 to 113	52 to 154
total intelligence - age 8 to 11 - child - continuous	NA	14277	7441	52.1	NA	NA	104	16.5	104	93 to 116	45 to 151
verbal intelligence - age 3 to 4 - child - continuous	NA	14277	13287	93.1	NA	NA	100	13.6	100	92 to 109	54 to 152
verbal intelligence - age 8 to 11 - child - continuous	NA	14277	7411	51.9	NA	NA	107	16.8	107	96 to 119	46 to 155
conduct disorder - age 3 to 4 - child - continuous	NA	14277	5026	35.2	NA	NA	1.96	1.42	2	1 to 3	0 to 10
conduct disorder - age 3 to 4 - child - binary	0	14277	5026	35.2	8024	86.7	NA	NA	NA	NA	NA
conduct disorder - age 3 to 4 - child - binary	1	14277	5026	35.2	1227	13.3	NA	NA	NA	NA	NA
conduct disorder - age 5 to 7 - child - continuous	NA	14277	6058	42.4	NA	NA	1.61	1.47	1	0 to 2	0 to 10
conduct disorder - age 5 to 7 - child - binary	0	14277	5026	35.2	8024	86.7	NA	NA	NA	NA	NA
conduct disorder - age 5 to 7 - child - binary	1	14277	5026	35.2	1227	13.3	NA	NA	NA	NA	NA
conduct disorder - age 8 to 11 - child - continuous	NA	14277	6726	47.1	NA	NA	1.29	1.43	1	0 to 2	0 to 10
conduct disorder - age 8 to 11 - child - binary	0	14277	6726	47.1	6978	92.4	NA	NA	NA	NA	NA
conduct disorder - age 8 to 11 - child - binary	1	14277	6726	47.1	573	7.59	NA	NA	NA	NA	NA
depressive symptoms - age 8 to 11 - child - continuous	NA	14277	7489	52.5	NA	NA	4.03	3.51	3	1 to 6	0 to 23
emotional (sdq) - age 3 to 4 - child - continuous	NA	14277	5012	35.1	NA	NA	1.46	1.52	1	0 to 2	0 to 10
emotional (sdq) - age 3 to 4 - child - binary	0	14277	5012	35.1	8840	95.4	NA	NA	NA	NA	NA
emotional (sdq) - age 3 to 4 - child - binary	1	14277	5012	35.1	425	4.59	NA	NA	NA	NA	NA
emotional (sdq) - age 5 to 7 - child - continuous	NA	14277	6068	42.5	NA	NA	1.51	1.67	1	0 to 2	0 to 10
emotional (sdq) - age 5 to 7 - child - binary	0	14277	6068	42.5	7671	93.4	NA	NA	NA	NA	NA
emotional (sdq) - age 5 to 7 - child - binary	1	14277	6068	42.5	538	6.55	NA	NA	NA	NA	NA
emotional (sdq) - age 8 to 11 - child - continuous	NA	14277	6741	47.2	NA	NA	1.51	1.76	1	0 to 2	0 to 10
emotional (sdq) - age 8 to 11 - child - binary	0	14277	6741	47.2	6996	92.8	NA	NA	NA	NA	NA
emotional (sdq) - age 8 to 11 - child - binary	1	14277	6741	47.2	540	7.17	NA	NA	NA	NA	NA
externalising traits - age 3 to 4 - child - continuous	NA	14277	5053	35.4	NA	NA	5.93	3.24	6	4 to 8	0 to 19
externalising traits - age 5 to 7 - child - continuous	NA	14277	6099	42.7	NA	NA	5.01	3.32	5	2 to 7	0 to 19
externalising traits - age 8 to 11 - child - continuous	NA	14277	6761	47.4	NA	NA	4.23	3.18	4	2 to 6	0 to 19
hyperactivity/inattention - age 3 to 4 - child - continuous	NA	14277	5020	35.2	NA	NA	3.97	2.33	4	2 to 5	0 to 10
hyperactivity/inattention - age 3 to 4 - child - binary	0	14277	5020	35.2	7934	85.7	NA	NA	NA	NA	NA
hyperactivity/inattention - age 3 to 4 - child - binary	1	14277	5020	35.2	1323	14.3	NA	NA	NA	NA	NA
hyperactivity/inattention - age 5 to 7 - child - continuous	NA	14277	6082	42.6	NA	NA	3.39	2.37	3	1 to 5	0 to 10
hyperactivity/inattention - age 5 to 7 - child - binary	0	14277	6082	42.6	7299	89.1	NA	NA	NA	NA	NA
hyperactivity/inattention - age 5 to 7 - child - binary	1	14277	6082	42.6	896	10.9	NA	NA	NA	NA	NA
hyperactivity/inattention - age 8 to 11 - child - continuous	NA	14277	6728	47.1	NA	NA	2.95	2.26	3	1 to 4	0 to 10
hyperactivity/inattention - age 8 to 11 - child - binary	0	14277	6728	47.1	6947	92	NA	NA	NA	NA	NA
hyperactivity/inattention - age 8 to 11 - child - binary	1	14277	6728	47.1	602	7.97	NA	NA	NA	NA	NA
internalising traits - age 3 to 4 - child - continuous	NA	14277	5017	35.1	NA	NA	2.99	2.42	3	1 to 4	0 to 16
internalising traits - age 5 to 7 - child - continuous	NA	14277	6076	42.6	NA	NA	2.57	2.55	2	1 to 4	0 to 17
internalising traits - age 8 to 11 - child - continuous	NA	14277	6761	47.4	NA	NA	2.63	2.72	2	1 to 4	0 to 19
peer problems (sdq) - age 3 to 4 - child - continuous	NA	14277	5013	35.1	NA	NA	1.54	1.5	1	0 to 2	0 to 9
peer problems (sdq) - age 3 to 4 - child - binary	0	14277	5013	35.1	8264	89.2	NA	NA	NA	NA	NA
peer problems (sdq) - age 3 to 4 - child - binary	1	14277	5013	35.1	1000	10.8	NA	NA	NA	NA	NA
peer problems (sdq) - age 5 to 7 - child - continuous	NA	14277	6064	42.5	NA	NA	1.06	1.43	1	0 to 2	0 to 10
peer problems (sdq) - age 5 to 7 - child - binary	0	14277	6064	42.5	7657	93.2	NA	NA	NA	NA	NA
peer problems (sdq) - age 5 to 7 - child - binary	1	14277	6064	42.5	556	6.77	NA	NA	NA	NA	NA
peer problems (sdq) - age 8 to 11 - child - continuous	NA	14277	6737	47.2	NA	NA	1.13	1.51	1	0 to 2	0 to 10
peer problems (sdq) - age 8 to 11 - child - binary	0	14277	6737	47.2	6927	91.9	NA	NA	NA	NA	NA
peer problems (sdq) - age 8 to 11 - child - binary	1	14277	6737	47.2	613	8.13	NA	NA	NA	NA	NA
prosocial behaviours (sdq) - age 3 to 4 - child - continuous	NA	14277	5025	35.2	NA	NA	7.04	1.98	7	6 to 9	0 to 10
prosocial behaviours (sdq) - age 3 to 4 - child - binary	0	14277	5025	35.2	5546	59.9	NA	NA	NA	NA	NA
prosocial behaviours (sdq) - age 3 to 4 - child - binary	1	14277	5025	35.2	3706	40.1	NA	NA	NA	NA	NA
prosocial behaviours (sdq) - age 5 to 7 - child - continuous	NA	14277	6060	42.4	NA	NA	8.17	1.76	9	7 to 10	0 to 10
prosocial behaviours (sdq) - age 5 to 7 - child - binary	0	14277	6060	42.4	6646	80.9	NA	NA	NA	NA	NA
prosocial behaviours (sdq) - age 5 to 7 - child - binary	1	14277	6060	42.4	1571	19.1	NA	NA	NA	NA	NA
prosocial behaviours (sdq) - age 8 to 11 - child - continuous	NA	14277	6720	47.1	NA	NA	8.31	1.66	9	7 to 10	0 to 10
prosocial behaviours (sdq) - age 8 to 11 - child - binary	0	14277	6720	47.1	6395	84.6	NA	NA	NA	NA	NA
prosocial behaviours (sdq) - age 8 to 11 - child - binary	1	14277	6720	47.1	1162	15.4	NA	NA	NA	NA	NA
social/communication disorders (scdc) - age 5 to 7 - child - continuous	NA	14277	6386	44.7	NA	NA	2.84	3.72	2	0 to 4	0 to 24
total sdq - age 3 to 4 - child - continuous	NA	14277	5055	35.4	NA	NA	8.92	4.6	8	6 to 12	0 to 33
total sdq - age 3 to 4 - child - binary	0	14277	5055	35.4	8616	93.4	NA	NA	NA	NA	NA
total sdq - age 3 to 4 - child - binary	1	14277	5055	35.4	606	6.57	NA	NA	NA	NA	NA
total sdq - age 5 to 7 - child - continuous	NA	14277	6116	42.8	NA	NA	7.56	4.85	7	4 to 10	0 to 33
total sdq - age 5 to 7 - child - binary	0	14277	6116	42.8	7701	94.4	NA	NA	NA	NA	NA
total sdq - age 5 to 7 - child - binary	1	14277	6116	42.8	460	5.64	NA	NA	NA	NA	NA
total sdq - age 8 to 11 - child - continuous	NA	14277	6755	47.3	NA	NA	6.84	4.95	6	3 to 9	0 to 35
total sdq - age 8 to 11 - child - binary	0	14277	6755	47.3	7144	95	NA	NA	NA	NA	NA
total sdq - age 8 to 11 - child - binary	1	14277	6755	47.3	378	5.03	NA	NA	NA	NA	NA
smoking level - early onset (before age 12) - partner - binary	0	14277	3955	27.7	9961	96.5	NA	NA	NA	NA	NA
smoking level - early onset (before age 12) - partner - binary	1	14277	3955	27.7	361	3.5	NA	NA	NA	NA	NA
smoking level - ever in life - partner - binary	0	14277	4585	32.1	4349	44.9	NA	NA	NA	NA	NA
smoking level - ever in life - partner - binary	1	14277	4585	32.1	5343	55.1	NA	NA	NA	NA	NA
smoking level - ever in pregnancy - partner - binary	0	14277	6195	43.4	4163	51.5	NA	NA	NA	NA	NA
smoking level - ever in pregnancy - partner - binary	1	14277	6195	43.4	3919	48.5	NA	NA	NA	NA	NA
smoking level - first two postnatal years - partner - binary	0	14277	6492	45.5	5497	70.6	NA	NA	NA	NA	NA
smoking level - first two postnatal years - partner - binary	1	14277	6492	45.5	2288	29.4	NA	NA	NA	NA	NA
smoking level - first two postnatal years - partner - ordinal	None	14277	6492	45.5	5497	70.6	NA	NA	NA	NA	NA
smoking level - first two postnatal years - partner - ordinal	Light	14277	6492	45.5	543	6.97	NA	NA	NA	NA	NA
smoking level - first two postnatal years - partner - ordinal	Moderate	14277	6492	45.5	930	11.9	NA	NA	NA	NA	NA
smoking level - first two postnatal years - partner - ordinal	Heavy	14277	6492	45.5	815	10.5	NA	NA	NA	NA	NA
smoking - second trimester - partner - binary	0	14277	5762	40.4	5745	67.5	NA	NA	NA	NA	NA
smoking - second trimester - partner - binary	1	14277	5762	40.4	2770	32.5	NA	NA	NA	NA	NA
smoking level - second trimester - partner - ordinal	None	14277	5762	40.4	5745	67.5	NA	NA	NA	NA	NA
smoking level - second trimester - partner - ordinal	Light	14277	5762	40.4	783	9.2	NA	NA	NA	NA	NA
smoking level - second trimester - partner - ordinal	Moderate	14277	5762	40.4	1085	12.7	NA	NA	NA	NA	NA
smoking level - second trimester - partner - ordinal	Heavy	14277	5762	40.4	902	10.6	NA	NA	NA	NA	NA
smoking - ever in pregnancy - partner - binary	0	14277	1681	11.8	7720	61.3	NA	NA	NA	NA	NA
smoking - ever in pregnancy - partner - binary	1	14277	1681	11.8	4876	38.7	NA	NA	NA	NA	NA
smoking level - ever in pregnancy - partner - ordinal	None	14277	1819	12.7	7720	62	NA	NA	NA	NA	NA
smoking level - ever in pregnancy - partner - ordinal	Light	14277	1819	12.7	1245	9.99	NA	NA	NA	NA	NA
smoking level - ever in pregnancy - partner - ordinal	Moderate	14277	1819	12.7	1767	14.2	NA	NA	NA	NA	NA
smoking level - ever in pregnancy - partner - ordinal	Heavy	14277	1819	12.7	1726	13.9	NA	NA	NA	NA	NA
smoking - third trimester - partner - binary	0	14277	6037	42.3	5945	72.1	NA	NA	NA	NA	NA
smoking - third trimester - partner - binary	1	14277	6037	42.3	2295	27.9	NA	NA	NA	NA	NA
smoking level - third trimester - partner - ordinal	None	14277	6037	42.3	5945	72.1	NA	NA	NA	NA	NA
smoking level - third trimester - partner - ordinal	Light	14277	6037	42.3	474	5.75	NA	NA	NA	NA	NA
smoking level - third trimester - partner - ordinal	Moderate	14277	6037	42.3	1000	12.1	NA	NA	NA	NA	NA
smoking level - third trimester - partner - ordinal	Heavy	14277	6037	42.3	821	9.96	NA	NA	NA	NA	NA
smoking - early onset (before age 12) - mother - binary	0	14277	1518	10.6	12565	98.5	NA	NA	NA	NA	NA
smoking - early onset (before age 12) - mother - binary	1	14277	1518	10.6	194	1.52	NA	NA	NA	NA	NA
smoking - ever in life - mother - binary	0	14277	1437	10.1	6327	49.3	NA	NA	NA	NA	NA
smoking - ever in life - mother - binary	1	14277	1437	10.1	6513	50.7	NA	NA	NA	NA	NA
smoking - ever in pregnancy - mother - binary	0	14277	2494	17.5	8182	69.4	NA	NA	NA	NA	NA
smoking - ever in pregnancy - mother - binary	1	14277	2494	17.5	3601	30.6	NA	NA	NA	NA	NA
smoking - first trimester - mother - binary	0	14277	1383	9.69	9707	75.3	NA	NA	NA	NA	NA
smoking - first trimester - mother - binary	1	14277	1383	9.69	3187	24.7	NA	NA	NA	NA	NA
smoking level - first trimester - mother - ordinal	None	14277	1383	9.69	9707	75.3	NA	NA	NA	NA	NA
smoking level - first trimester - mother - ordinal	Light	14277	1383	9.69	1417	11	NA	NA	NA	NA	NA
smoking level - first trimester - mother - ordinal	Moderate	14277	1383	9.69	1274	9.88	NA	NA	NA	NA	NA
smoking level - first trimester - mother - ordinal	Heavy	14277	1383	9.69	496	3.85	NA	NA	NA	NA	NA
passive smoke exposure - ever in pregnancy - mother - binary	0	14277	3976	27.8	3964	38.5	NA	NA	NA	NA	NA
passive smoke exposure - ever in pregnancy - mother - binary	1	14277	3976	27.8	6337	61.5	NA	NA	NA	NA	NA
smoking - first two postnatal years - mother - binary	0	14277	2791	19.5	8377	72.9	NA	NA	NA	NA	NA
smoking - first two postnatal years - mother - binary	1	14277	2791	19.5	3109	27.1	NA	NA	NA	NA	NA
smoking level - first two postnatal years - mother - ordinal	None	14277	2791	19.5	8377	72.9	NA	NA	NA	NA	NA
smoking level - first two postnatal years - mother - ordinal	Light	14277	2791	19.5	962	8.38	NA	NA	NA	NA	NA
smoking level - first two postnatal years - mother - ordinal	Moderate	14277	2791	19.5	1355	11.8	NA	NA	NA	NA	NA
smoking level - first two postnatal years - mother - ordinal	Heavy	14277	2791	19.5	792	6.9	NA	NA	NA	NA	NA
smoking - preconception - mother - binary	0	14277	1329	9.31	8590	66.3	NA	NA	NA	NA	NA
smoking - preconception - mother - binary	1	14277	1329	9.31	4358	33.7	NA	NA	NA	NA	NA
smoking level - preconception - mother - ordinal	None	14277	1437	10.1	8590	66.9	NA	NA	NA	NA	NA
smoking level - preconception - mother - ordinal	Light	14277	1437	10.1	1126	8.77	NA	NA	NA	NA	NA
smoking level - preconception - mother - ordinal	Moderate	14277	1437	10.1	1864	14.5	NA	NA	NA	NA	NA
smoking level - preconception - mother - ordinal	Heavy	14277	1437	10.1	1260	9.81	NA	NA	NA	NA	NA
smoking - second trimester - mother - binary	0	14277	2617	18.3	9435	80.9	NA	NA	NA	NA	NA
smoking - second trimester - mother - binary	1	14277	2617	18.3	2225	19.1	NA	NA	NA	NA	NA
smoking level - second trimester - mother - ordinal	None	14277	2617	18.3	9435	80.9	NA	NA	NA	NA	NA
smoking level - second trimester - mother - ordinal	Light	14277	2617	18.3	1006	8.63	NA	NA	NA	NA	NA
smoking level - second trimester - mother - ordinal	Moderate	14277	2617	18.3	895	7.68	NA	NA	NA	NA	NA
smoking level - second trimester - mother - ordinal	Heavy	14277	2617	18.3	324	2.78	NA	NA	NA	NA	NA
smoking - third trimester - mother - binary	0	14277	1743	12.2	9836	78.5	NA	NA	NA	NA	NA
smoking - third trimester - mother - binary	1	14277	1743	12.2	2698	21.5	NA	NA	NA	NA	NA
smoking level - third trimester - mother - ordinal	None	14277	1743	12.2	9836	78.5	NA	NA	NA	NA	NA
smoking level - third trimester - mother - ordinal	Light	14277	1743	12.2	1131	9.02	NA	NA	NA	NA	NA
smoking level - third trimester - mother - ordinal	Moderate	14277	1743	12.2	1111	8.86	NA	NA	NA	NA	NA
smoking level - third trimester - mother - ordinal	Heavy	14277	1743	12.2	456	3.64	NA	NA	NA	NA	NA

## Sheet: BiB
Born in Bradford (BiB)
Variable	Level	Total sample size (N)	N missing	Percent missing	N in level	Percent in level	Mean	Standard Deviation	Median	Interquartile range	Range
alcohol level - ever in pregnancy - partner - binary	0	13495	10278	76.2	1651	51.3	NA	NA	NA	NA	NA
alcohol level - ever in pregnancy - partner - binary	1	13495	10278	76.2	1566	48.7	NA	NA	NA	NA	NA
alcohol level - third trimester - partner - binary	0	13495	10278	76.2	1651	51.3	NA	NA	NA	NA	NA
alcohol level - third trimester - partner - binary	1	13495	10278	76.2	1566	48.7	NA	NA	NA	NA	NA
alcohol level - third trimester - partner - ordinal	None	13495	11953	88.6	24	1.56	NA	NA	NA	NA	NA
alcohol level - third trimester - partner - ordinal	Light	13495	11953	88.6	308	20	NA	NA	NA	NA	NA
alcohol level - third trimester - partner - ordinal	Moderate	13495	11953	88.6	823	53.4	NA	NA	NA	NA	NA
alcohol level - third trimester - partner - ordinal	Heavy	13495	11953	88.6	387	25.1	NA	NA	NA	NA	NA
binge drinking alcohol - first trimester - mother - binary	0	13495	11816	87.6	668	39.8	NA	NA	NA	NA	NA
binge drinking alcohol - first trimester - mother - binary	1	13495	11816	87.6	1011	60.2	NA	NA	NA	NA	NA
binge drinking alcohol - second trimester - mother - binary	0	13495	12200	90.4	950	73.4	NA	NA	NA	NA	NA
binge drinking alcohol - second trimester - mother - binary	1	13495	12200	90.4	345	26.6	NA	NA	NA	NA	NA
binge drinking alcohol - third trimester - mother - binary	0	13495	12200	90.4	950	73.4	NA	NA	NA	NA	NA
binge drinking alcohol - third trimester - mother - binary	1	13495	12200	90.4	345	26.6	NA	NA	NA	NA	NA
binge drinking alcohol - ever in pregnancy - mother - binary	0	13495	12017	89	327	22.1	NA	NA	NA	NA	NA
binge drinking alcohol - ever in pregnancy - mother - binary	1	13495	12017	89	1151	77.9	NA	NA	NA	NA	NA
alcohol level - ever in pregnancy - mother - binary	0	13495	10102	74.9	1171	34.5	NA	NA	NA	NA	NA
alcohol level - ever in pregnancy - mother - binary	1	13495	10102	74.9	2222	65.5	NA	NA	NA	NA	NA
alcohol level - first trimester - mother - binary	0	13495	10077	74.7	1709	50	NA	NA	NA	NA	NA
alcohol level - first trimester - mother - binary	1	13495	10077	74.7	1709	50	NA	NA	NA	NA	NA
alcohol level - first trimester - mother - ordinal	None	13495	11227	83.2	1723	76	NA	NA	NA	NA	NA
alcohol level - first trimester - mother - ordinal	Light	13495	11227	83.2	137	6.04	NA	NA	NA	NA	NA
alcohol level - first trimester - mother - ordinal	Moderate	13495	11227	83.2	299	13.2	NA	NA	NA	NA	NA
alcohol level - first trimester - mother - ordinal	Heavy	13495	11227	83.2	109	4.81	NA	NA	NA	NA	NA
alcohol level - preconception - mother - binary	0	13495	10082	74.7	62	1.82	NA	NA	NA	NA	NA
alcohol level - preconception - mother - binary	1	13495	10082	74.7	3351	98.2	NA	NA	NA	NA	NA
alcohol level - preconception - mother - ordinal	None	13495	11758	87.1	98	5.64	NA	NA	NA	NA	NA
alcohol level - preconception - mother - ordinal	Light	13495	11758	87.1	201	11.6	NA	NA	NA	NA	NA
alcohol level - preconception - mother - ordinal	Moderate	13495	11758	87.1	1079	62.1	NA	NA	NA	NA	NA
alcohol level - preconception - mother - ordinal	Heavy	13495	11758	87.1	359	20.7	NA	NA	NA	NA	NA
alcohol level - second trimester - mother - binary	0	13495	10111	74.9	2096	61.9	NA	NA	NA	NA	NA
alcohol level - second trimester - mother - binary	1	13495	10111	74.9	1288	38.1	NA	NA	NA	NA	NA
alcohol level - second trimester - mother - ordinal	None	13495	11184	82.9	2123	91.9	NA	NA	NA	NA	NA
alcohol level - second trimester - mother - ordinal	Light	13495	11184	82.9	122	5.28	NA	NA	NA	NA	NA
alcohol level - second trimester - mother - ordinal	Moderate	13495	11184	82.9	62	2.68	NA	NA	NA	NA	NA
alcohol level - third trimester - mother - binary	0	13495	10111	74.9	2096	61.9	NA	NA	NA	NA	NA
alcohol level - third trimester - mother - binary	1	13495	10111	74.9	1288	38.1	NA	NA	NA	NA	NA
alcohol level - third trimester - mother - ordinal	None	13495	11184	82.9	2123	91.9	NA	NA	NA	NA	NA
alcohol level - third trimester - mother - ordinal	Light	13495	11184	82.9	122	5.28	NA	NA	NA	NA	NA
alcohol level - third trimester - mother - ordinal	Moderate	13495	11184	82.9	62	2.68	NA	NA	NA	NA	NA
birthweight (kg) - at delivery - child - continuous	NA	13495	297	2.2	NA	NA	3230	557	3240	2900 to 3580	480 to 5800
high birthweight (>4500kg) - at delivery - child - binary	0	13495	1313	9.73	12065	99	NA	NA	NA	NA	NA
high birthweight (>4500kg) - at delivery - child - binary	1	13495	1313	9.73	117	0.96	NA	NA	NA	NA	NA
large for gestational age - at delivery - child - binary	0	13495	301	2.23	12240	92.8	NA	NA	NA	NA	NA
large for gestational age - at delivery - child - binary	1	13495	301	2.23	954	7.23	NA	NA	NA	NA	NA
low birthweight (<2500kg) - at delivery - child - binary	0	13495	414	3.07	12065	92.2	NA	NA	NA	NA	NA
low birthweight (<2500kg) - at delivery - child - binary	1	13495	414	3.07	1016	7.77	NA	NA	NA	NA	NA
small for gestational age - at delivery - child - binary	0	13495	301	2.23	11337	85.9	NA	NA	NA	NA	NA
small for gestational age - at delivery - child - binary	1	13495	301	2.23	1857	14.1	NA	NA	NA	NA	NA
bmi - first year - child - continuous	NA	13495	732	5.42	NA	NA	17.7	3.8	17.1	15.9 to 18.5	5.07 to 47.8
age and sex adjusted bmi - first year - child - continuous	NA	13495	799	5.92	NA	NA	-0.475	1.22	-0.43	-1.23 to 0.34	-9.82 to 4.49
bmi - age 1 to 2 - child - continuous	NA	13495	6543	48.5	NA	NA	16.8	1.87	16.6	15.6 to 17.8	9.85 to 34
age and sex adjusted bmi - age 1 to 2 - child - continuous	NA	13495	6582	48.8	NA	NA	-0.0218	1.2	-0.01	-0.78 to 0.76	-6.58 to 5.55
bmi - age 3 to 4 - child - continuous	NA	13495	4088	30.3	NA	NA	16.1	1.85	15.9	15 to 17	8.28 to 35.3
age and sex adjusted bmi - age 3 to 4 - child - continuous	NA	13495	4102	30.4	NA	NA	0.21	1.19	0.18	-0.53 to 0.92	-10.2 to 5.63
bmi - age 5 to 7 - child - continuous	NA	13495	6151	45.6	NA	NA	16.5	2.76	15.9	14.8 to 17.5	7.48 to 41.7
age and sex adjusted bmi - age 5 to 7 - child - continuous	NA	13495	6185	45.8	NA	NA	0.216	1.32	0.14	-0.64 to 1.02	-5.88 to 4.81
bmi - age 8 to 11 - child - continuous	NA	13495	5450	40.4	NA	NA	19	4.42	18	15.8 to 21.4	9.42 to 53.6
age and sex adjusted bmi - age 8 to 11 - child - continuous	NA	13495	5489	40.7	NA	NA	0.398	1.42	0.37	-0.59 to 1.46	-8.69 to 4.55
birth length - at delivery - child - continuous	NA	13495	4328	32.1	NA	NA	52.1	2.39	52	50.5 to 54	42.5 to 61
fat mass percentage - age 5 to 7 - child - continuous	NA	13495	11216	83.1	NA	NA	21.1	7.88	19.9	16 to 25.4	3 to 69.1
fat mass percentage - age 8 to 11 - child - continuous	NA	13495	10033	74.3	NA	NA	21.7	8.23	20.2	15.9 to 26.6	3 to 74.5
fat mass index - age 5 to 7 - child - continuous	NA	13495	11742	87	NA	NA	4.07	2.49	3.33	2.47 to 5.04	0.266 to 21.9
fat mass index - age 8 to 11 - child - continuous	NA	13495	10091	74.8	NA	NA	3.93	2.39	3.25	2.28 to 4.93	0.21 to 26.5
head circumference - at delivery - child - continuous	NA	13495	1414	10.5	NA	NA	34.3	1.59	34.3	33.4 to 35.2	20.9 to 43
height - first year - child - continuous	NA	13495	732	5.42	NA	NA	68.4	6.6	70	67 to 72.6	44 to 87
height - age 1 to 2 - child - continuous	NA	13495	6423	47.6	NA	NA	86.8	4.75	87	84 to 90	66.3 to 106
height - age 3 to 4 - child - continuous	NA	13495	4035	29.9	NA	NA	106	5.54	106	103 to 110	75 to 130
height - age 5 to 7 - child - continuous	NA	13495	6049	44.8	NA	NA	118	9.45	117	111 to 126	90.2 to 151
height - age 8 to 11 - child - continuous	NA	13495	5301	39.3	NA	NA	138	9.58	138	131 to 145	107 to 173
obese - first year - child - binary	0	13495	3262	24.2	10038	98.1	NA	NA	NA	NA	NA
obese - first year - child - binary	1	13495	3262	24.2	195	1.91	NA	NA	NA	NA	NA
obese - age 1 to 2 - child - binary	0	13495	7952	58.9	5249	94.7	NA	NA	NA	NA	NA
obese - age 1 to 2 - child - binary	1	13495	7952	58.9	294	5.3	NA	NA	NA	NA	NA
obese - age 3 to 4 - child - binary	0	13495	5868	43.5	7005	91.8	NA	NA	NA	NA	NA
obese - age 3 to 4 - child - binary	1	13495	5868	43.5	622	8.16	NA	NA	NA	NA	NA
obese - age 5 to 7 - child - binary	0	13495	7597	56.3	5175	87.7	NA	NA	NA	NA	NA
obese - age 5 to 7 - child - binary	1	13495	7597	56.3	723	12.3	NA	NA	NA	NA	NA
obese - age 8 to 11 - child - binary	0	13495	7401	54.8	4901	80.4	NA	NA	NA	NA	NA
obese - age 8 to 11 - child - binary	1	13495	7401	54.8	1193	19.6	NA	NA	NA	NA	NA
overweight/obese - first year - child - binary	0	13495	2123	15.7	10038	88.3	NA	NA	NA	NA	NA
overweight/obese - first year - child - binary	1	13495	2123	15.7	1334	11.7	NA	NA	NA	NA	NA
overweight/obese - age 1 to 2 - child - binary	0	13495	6957	51.6	5249	80.3	NA	NA	NA	NA	NA
overweight/obese - age 1 to 2 - child - binary	1	13495	6957	51.6	1289	19.7	NA	NA	NA	NA	NA
overweight/obese - age 3 to 4 - child - binary	0	13495	4352	32.2	7005	76.6	NA	NA	NA	NA	NA
overweight/obese - age 3 to 4 - child - binary	1	13495	4352	32.2	2138	23.4	NA	NA	NA	NA	NA
overweight/obese - age 5 to 7 - child - binary	0	13495	6468	47.9	5175	73.6	NA	NA	NA	NA	NA
overweight/obese - age 5 to 7 - child - binary	1	13495	6468	47.9	1852	26.4	NA	NA	NA	NA	NA
overweight/obese - age 8 to 11 - child - binary	0	13495	5820	43.1	4901	63.9	NA	NA	NA	NA	NA
overweight/obese - age 8 to 11 - child - binary	1	13495	5820	43.1	2774	36.1	NA	NA	NA	NA	NA
waist circumference - first year - child - continuous	NA	13495	514	3.81	NA	NA	38.8	6.14	39.5	33.4 to 43.5	5 to 60.2
waist circumference - age 1 to 2 - child - continuous	NA	13495	10910	80.8	NA	NA	46.9	3.99	46.7	44.1 to 49.2	30.7 to 65
waist circumference - age 3 to 4 - child - continuous	NA	13495	12575	93.2	NA	NA	50.5	4.01	50.1	48 to 52.5	39.7 to 79.2
waist circumference - age 5 to 7 - child - continuous	NA	13495	13408	99.4	NA	NA	58.4	7.25	56.8	52.9 to 62.5	44 to 80.6
waist circumference - age 8 to 11 - child - continuous	NA	13495	11401	84.5	NA	NA	66.3	11.1	64.2	58 to 72.7	44.5 to 123
weight (kg) - first year - child - continuous	NA	13495	72	0.534	NA	NA	8.11	1.93	8.44	7.42 to 9.3	0.695 to 15.8
weight (kg) - age 1 to 2 - child - continuous	NA	13495	4514	33.4	NA	NA	12.7	1.92	12.5	11.4 to 13.8	6.4 to 26.6
weight (kg) - age 3 to 4 - child - continuous	NA	13495	3284	24.3	NA	NA	18.2	3.13	17.8	16.2 to 19.8	8.1 to 41.5
weight (kg) - age 5 to 7 - child - continuous	NA	13495	5375	39.8	NA	NA	23.4	6.3	21.8	19 to 25.9	11.5 to 65
weight (kg) - age 8 to 11 - child - continuous	NA	13495	4697	34.8	NA	NA	37	11.3	34.8	28.7 to 43	13.3 to 114
caffeine from coffee (mg/day) - third trimester - mother - continuous	NA	13495	7558	56	NA	NA	62.6	137	0	0 to 57	0 to 2280
caffeine from cola (mg/day) - third trimester - mother - continuous	NA	13495	7941	58.8	NA	NA	17.5	37.4	0	0 to 20	0 to 700
caffeine from tea (mg/day) - third trimester - mother - continuous	NA	13495	5451	40.4	NA	NA	61.2	88.3	54	27 to 81	0 to 2970
any caffeine - ever in pregnancy - mother - binary	0	13495	4105	30.4	1719	18.3	NA	NA	NA	NA	NA
any caffeine - ever in pregnancy - mother - binary	1	13495	4105	30.4	7671	81.7	NA	NA	NA	NA	NA
caffeine from any source (mg/day) - ever in pregnancy - mother - continuous	NA	13495	4105	30.4	NA	NA	102	146	54	27 to 114	0 to 2970
caffeine from any source (mg/day) - ever in pregnancy - mother - ordinal	None	13495	4105	30.4	1719	18.3	NA	NA	NA	NA	NA
caffeine from any source (mg/day) - ever in pregnancy - mother - ordinal	Light	13495	4105	30.4	6386	68	NA	NA	NA	NA	NA
caffeine from any source (mg/day) - ever in pregnancy - mother - ordinal	Moderate	13495	4105	30.4	927	9.87	NA	NA	NA	NA	NA
caffeine from any source (mg/day) - ever in pregnancy - mother - ordinal	Heavy	13495	4105	30.4	358	3.81	NA	NA	NA	NA	NA
any caffeine - third trimester - mother - binary	0	13495	4105	30.4	1719	18.3	NA	NA	NA	NA	NA
any caffeine - third trimester - mother - binary	1	13495	4105	30.4	7671	81.7	NA	NA	NA	NA	NA
caffeine from any source (mg/day) - third trimester - mother - continuous	NA	13495	4105	30.4	NA	NA	102	146	54	27 to 114	0 to 2970
caffeine from any source (mg/day) - third trimester - mother - ordinal	None	13495	4105	30.4	1719	18.3	NA	NA	NA	NA	NA
caffeine from any source (mg/day) - third trimester - mother - ordinal	Light	13495	4105	30.4	6386	68	NA	NA	NA	NA	NA
caffeine from any source (mg/day) - third trimester - mother - ordinal	Moderate	13495	4105	30.4	927	9.87	NA	NA	NA	NA	NA
caffeine from any source (mg/day) - third trimester - mother - ordinal	Heavy	13495	4105	30.4	358	3.81	NA	NA	NA	NA	NA
total cholesterol (mmol/l) - first year - child - continuous	NA	13495	11345	84.1	NA	NA	1.69	0.431	1.64	1.39 to 1.93	0.71 to 5.11
total cholesterol (mmol/l) - age 5 to 7 - child - continuous	NA	13495	13376	99.1	NA	NA	4.17	0.703	4.1	3.6 to 4.7	2.8 to 5.8
total cholesterol (mmol/l) - age 8 to 11 - child - continuous	NA	13495	11104	82.3	NA	NA	4.23	0.717	4.2	3.7 to 4.6	2 to 9
c-reactive protein (mg/l) - first year - child - continuous	NA	13495	13236	98.1	NA	NA	3.09	9.12	0.36	0.23 to 1.6	0 to 102
diastolic blood pressure (mmhg) - age 5 to 7 - child - continuous	NA	13495	8815	65.3	NA	NA	63.5	11.3	62	56 to 69	20 to 130
diastolic blood pressure (mmhg) - age 8 to 11 - child - continuous	NA	13495	6670	49.4	NA	NA	69.6	10.2	69	63 to 75.5	20 to 144
hdl cholesterol (mmol/l) - first year - child - continuous	NA	13495	11345	84.1	NA	NA	0.655	0.221	0.62	0.5 to 0.77	0.09 to 1.66
hdl cholesterol (mmol/l) - age 5 to 7 - child - continuous	NA	13495	13376	99.1	NA	NA	1.45	0.296	1.4	1.2 to 1.6	0.7 to 2.2
hdl cholesterol (mmol/l) - age 8 to 11 - child - continuous	NA	13495	11107	82.3	NA	NA	1.45	0.298	1.4	1.2 to 1.6	0.4 to 3.1
insulin (mu/l) - first year - child - continuous	NA	13495	5818	43.1	NA	NA	5.15	5.89	3.86	2.3 to 6.45	0.1 to 330
ldl cholesterol (mmol/l) - first year - child - continuous	NA	13495	11345	84.1	NA	NA	0.796	0.28	0.76	0.611 to 0.938	0.0228 to 3.21
ldl cholesterol (mmol/l) - age 5 to 7 - child - continuous	NA	13495	13377	99.1	NA	NA	2.27	0.587	2.2	1.8 to 2.7	0.9 to 3.7
ldl cholesterol (mmol/l) - age 8 to 11 - child - continuous	NA	13495	11110	82.3	NA	NA	2.25	0.614	2.2	1.8 to 2.6	0.3 to 6.3
systolic blood pressure (mmhg) - age 5 to 7 - child - continuous	NA	13495	8815	65.3	NA	NA	102	11.7	101	94 to 109	55 to 164
systolic blood pressure (mmhg) - age 8 to 11 - child - continuous	NA	13495	6670	49.4	NA	NA	111	12.2	110	102 to 118	62 to 190
triglycerides (mmol/l) - first year - child - continuous	NA	13495	11345	84.1	NA	NA	0.529	0.26	0.46	0.36 to 0.62	0.18 to 2.64
triglycerides (mmol/l) - age 5 to 7 - child - continuous	NA	13495	13376	99.1	NA	NA	1.03	0.641	0.84	0.665 to 1.16	0.35 to 5.56
triglycerides (mmol/l) - age 8 to 11 - child - continuous	NA	13495	11102	82.3	NA	NA	1.16	0.643	0.99	0.71 to 1.39	0.25 to 5.3
partner's age - in pregnancy - partner - continuous	NA	13495	10152	75.2	NA	NA	30.1	6.59	29	25 to 34	15 to 60
mother's age - at conception - mother - continuous	NA	13495	2337	17.3	NA	NA	27.3	5.6	27	23 to 31	14 to 49
age (growth measures) - first year - child - continuous	NA	13495	732	5.42	NA	NA	7.06	2.95	8	7 to 9	0 to 11
age (growth measures) - age 1 to 2 - child - continuous	NA	13495	6423	47.6	NA	NA	24.2	4.03	24	23 to 25	12 to 35
age (growth measures) - age 3 to 4 - child - continuous	NA	13495	4035	29.9	NA	NA	54.1	5.06	56	52 to 58	36 to 59
age (blood test) - age 5 to 7 - child - continuous	NA	13495	13376	99.1	NA	NA	93.1	2.16	94	92 to 95	86 to 95
age (blood pressure) - age 5 to 7 - child - continuous	NA	13495	8815	65.3	NA	NA	76.2	15.1	66	63 to 93	60 to 95
age (growth measures) - age 5 to 7 - child - continuous	NA	13495	6049	44.8	NA	NA	76.4	14.4	73	62 to 93	60 to 95
age (blood test) - age 8 to 11 - child - continuous	NA	13495	11102	82.3	NA	NA	117	11.4	119	108 to 127	96 to 143
age (blood pressure) - age 8 to 11 - child - continuous	NA	13495	6670	49.4	NA	NA	110	12.3	104	100 to 121	96 to 143
age (growth measures) - age 8 to 11 - child - continuous	NA	13495	5301	39.3	NA	NA	116	14.2	116	102 to 129	96 to 143
asthma - - mother - binary	NA	13495	11012	81.6	NA	NA	0.465	0.499	0	0 to 1	0 to 1
bmi - at pregnancy - partner - continuous	NA	13495	10685	79.2	NA	NA	28.2	17	26.4	23.7 to 29.6	8.8 to 420
bmi - pre-pregnancy/at start of pregnancy - mother - continuous	NA	13495	3128	23.2	NA	NA	26	5.7	25	21.9 to 29.1	12.9 to 57
highest education level - - partner - ordinal	NA	13495	2375	17.6	NA	NA	1.2	1.21	1	0 to 3	0 to 3
low sep based on education - - partner - binary	0	13495	2375	17.6	6610	59.4	NA	NA	NA	NA	NA
low sep based on education - - partner - binary	1	13495	2375	17.6	4510	40.6	NA	NA	NA	NA	NA
highest education level - - mother - ordinal	NA	13495	2366	17.5	NA	NA	1.36	1.15	1	0 to 3	0 to 3
low sep based on education - - mother - binary	0	13495	2366	17.5	7882	70.8	NA	NA	NA	NA	NA
low sep based on education - - mother - binary	1	13495	2366	17.5	3247	29.2	NA	NA	NA	NA	NA
ethnicity - - partner -	asian	13495	10284	76.2	1344	41.9	NA	NA	NA	NA	NA
ethnicity - - partner -	black	13495	10284	76.2	71	2.21	NA	NA	NA	NA	NA
ethnicity - - partner -	mixed or other	13495	10284	76.2	146	4.55	NA	NA	NA	NA	NA
ethnicity - - partner -	white	13495	10284	76.2	1650	51.4	NA	NA	NA	NA	NA
ethnicity - - partner - binary	not white	13495	10284	76.2	1561	48.6	NA	NA	NA	NA	NA
ethnicity - - partner - binary	white	13495	10284	76.2	1650	51.4	NA	NA	NA	NA	NA
ethnicity - - mother -	asian	13495	2361	17.5	5704	51.2	NA	NA	NA	NA	NA
ethnicity - - mother -	black	13495	2361	17.5	239	2.15	NA	NA	NA	NA	NA
ethnicity - - mother -	mixed or other	13495	2361	17.5	486	4.37	NA	NA	NA	NA	NA
ethnicity - - mother -	white	13495	2361	17.5	4705	42.3	NA	NA	NA	NA	NA
ethnicity - - mother - binary	not white	13495	2361	17.5	6429	57.7	NA	NA	NA	NA	NA
ethnicity - - mother - binary	white	13495	2361	17.5	4705	42.3	NA	NA	NA	NA	NA
ethnicity - - partner -	other	13495	10284	76.2	223	6.94	NA	NA	NA	NA	NA
ethnicity - - partner -	south asian	13495	10284	76.2	1338	41.7	NA	NA	NA	NA	NA
ethnicity - - partner -	white european	13495	10284	76.2	1650	51.4	NA	NA	NA	NA	NA
ethnicity - - mother -	other	13495	2361	17.5	725	6.51	NA	NA	NA	NA	NA
ethnicity - - mother -	south asian	13495	2361	17.5	5704	51.2	NA	NA	NA	NA	NA
ethnicity - - mother -	white european	13495	2361	17.5	4705	42.3	NA	NA	NA	NA	NA
gestational age at delivery (weeks) - - child - continuous	NA	13495	2587	19.2	NA	NA	39.5	1.81	39.9	38.9 to 40.7	25.1 to 44.7
occupation - - partner - ordinal	NA	13495	4848	35.9	NA	NA	1.24	1.1	1	0 to 2	0 to 3
low sep based on occupation - - partner - binary	0	13495	4848	35.9	5914	68.4	NA	NA	NA	NA	NA
low sep based on occupation - - partner - binary	1	13495	4848	35.9	2733	31.6	NA	NA	NA	NA	NA
sex - - child - binary	female	13495	1	0.00741	6521	48.3	NA	NA	NA	NA	NA
sex - - child - binary	male	13495	1	0.00741	6973	51.7	NA	NA	NA	NA	NA
food allergy - any time before 11 - child - binary	0	13495	10644	78.9	2697	94.6	NA	NA	NA	NA	NA
food allergy - any time before 11 - child - binary	1	13495	10644	78.9	154	5.4	NA	NA	NA	NA	NA
pollen allergy - any time before 11 - child - binary	0	13495	12517	92.8	743	76	NA	NA	NA	NA	NA
pollen allergy - any time before 11 - child - binary	1	13495	12517	92.8	235	24	NA	NA	NA	NA	NA
asthma - any time before 12 - child - binary	0	13495	12517	92.8	789	80.7	NA	NA	NA	NA	NA
asthma - any time before 12 - child - binary	1	13495	12517	92.8	189	19.3	NA	NA	NA	NA	NA
eczema - any time before 11 - child - binary	0	13495	12517	92.8	723	73.9	NA	NA	NA	NA	NA
eczema - any time before 11 - child - binary	1	13495	12517	92.8	255	26.1	NA	NA	NA	NA	NA
wheeze - any time before 11 - child - binary	0	13495	13107	97.1	271	69.8	NA	NA	NA	NA	NA
wheeze - any time before 11 - child - binary	1	13495	13107	97.1	117	30.2	NA	NA	NA	NA	NA
smoking level - ever in pregnancy - partner - binary	0	13495	10272	76.1	2188	67.9	NA	NA	NA	NA	NA
smoking level - ever in pregnancy - partner - binary	1	13495	10272	76.1	1035	32.1	NA	NA	NA	NA	NA
smoking - third trimester - partner - binary	0	13495	10272	76.1	2188	67.9	NA	NA	NA	NA	NA
smoking - third trimester - partner - binary	1	13495	10272	76.1	1035	32.1	NA	NA	NA	NA	NA
smoking level - third trimester - partner - ordinal	None	13495	10273	76.1	2174	67.5	NA	NA	NA	NA	NA
smoking level - third trimester - partner - ordinal	Light	13495	10273	76.1	658	20.4	NA	NA	NA	NA	NA
smoking level - third trimester - partner - ordinal	Moderate	13495	10273	76.1	346	10.7	NA	NA	NA	NA	NA
smoking level - third trimester - partner - ordinal	Heavy	13495	10273	76.1	44	1.37	NA	NA	NA	NA	NA
smoking - early onset (before age 12) - mother - binary	0	13495	10155	75.3	3125	93.6	NA	NA	NA	NA	NA
smoking - early onset (before age 12) - mother - binary	1	13495	10155	75.3	215	6.44	NA	NA	NA	NA	NA
smoking - ever in life - mother - binary	0	13495	2358	17.5	7741	69.5	NA	NA	NA	NA	NA
smoking - ever in life - mother - binary	1	13495	2358	17.5	3396	30.5	NA	NA	NA	NA	NA
smoking - ever in pregnancy - mother - binary	0	13495	2358	17.5	9304	83.5	NA	NA	NA	NA	NA
smoking - ever in pregnancy - mother - binary	1	13495	2358	17.5	1833	16.5	NA	NA	NA	NA	NA
smoking - first trimester - mother - binary	0	13495	2855	21.2	8902	83.7	NA	NA	NA	NA	NA
smoking - first trimester - mother - binary	1	13495	2855	21.2	1738	16.3	NA	NA	NA	NA	NA
smoking level - first trimester - mother - ordinal	None	13495	2855	21.2	8902	83.7	NA	NA	NA	NA	NA
smoking level - first trimester - mother - ordinal	Light	13495	2855	21.2	1358	12.8	NA	NA	NA	NA	NA
smoking level - first trimester - mother - ordinal	Moderate	13495	2855	21.2	320	3.01	NA	NA	NA	NA	NA
smoking level - first trimester - mother - ordinal	Heavy	13495	2855	21.2	60	0.564	NA	NA	NA	NA	NA
passive smoke exposure - ever in pregnancy - mother - binary	0	13495	2402	17.8	7540	68	NA	NA	NA	NA	NA
passive smoke exposure - ever in pregnancy - mother - binary	1	13495	2402	17.8	3553	32	NA	NA	NA	NA	NA
smoking - preconception - mother - binary	0	13495	2791	20.7	8482	79.2	NA	NA	NA	NA	NA
smoking - preconception - mother - binary	1	13495	2791	20.7	2222	20.8	NA	NA	NA	NA	NA
smoking level - preconception - mother - ordinal	None	13495	2791	20.7	8482	79.2	NA	NA	NA	NA	NA
smoking level - preconception - mother - ordinal	Light	13495	2791	20.7	1316	12.3	NA	NA	NA	NA	NA
smoking level - preconception - mother - ordinal	Moderate	13495	2791	20.7	697	6.51	NA	NA	NA	NA	NA
smoking level - preconception - mother - ordinal	Heavy	13495	2791	20.7	209	1.95	NA	NA	NA	NA	NA
smoking - second trimester - mother - binary	0	13495	2878	21.3	9113	85.8	NA	NA	NA	NA	NA
smoking - second trimester - mother - binary	1	13495	2878	21.3	1504	14.2	NA	NA	NA	NA	NA
smoking level - second trimester - mother - ordinal	None	13495	2878	21.3	9113	85.8	NA	NA	NA	NA	NA
smoking level - second trimester - mother - ordinal	Light	13495	2878	21.3	1235	11.6	NA	NA	NA	NA	NA
smoking level - second trimester - mother - ordinal	Moderate	13495	2878	21.3	230	2.17	NA	NA	NA	NA	NA
smoking level - second trimester - mother - ordinal	Heavy	13495	2878	21.3	39	0.367	NA	NA	NA	NA	NA
smoking - third trimester - mother - binary	0	13495	2878	21.3	9113	85.8	NA	NA	NA	NA	NA
smoking - third trimester - mother - binary	1	13495	2878	21.3	1504	14.2	NA	NA	NA	NA	NA
smoking level - third trimester - mother - ordinal	None	13495	2878	21.3	9113	85.8	NA	NA	NA	NA	NA
smoking level - third trimester - mother - ordinal	Light	13495	2878	21.3	1235	11.6	NA	NA	NA	NA	NA
smoking level - third trimester - mother - ordinal	Moderate	13495	2878	21.3	230	2.17	NA	NA	NA	NA	NA
smoking level - third trimester - mother - ordinal	Heavy	13495	2878	21.3	39	0.367	NA	NA	NA	NA	NA

## Sheet: MCS
Millennium Cohort Study (MCS)
Variable	Level	Total sample size (N)	N missing	Percent missing	N in level	Percent in level	Mean	Standard Deviation	Median	Interquartile range	Range
alcohol level - first two postnatal years - partner - binary	0	18241	5255	28.8	1909	14.7	NA	NA	NA	NA	NA
alcohol level - first two postnatal years - partner - binary	1	18241	5255	28.8	11077	85.3	NA	NA	NA	NA	NA
alcohol level - first two postnatal years - partner - ordinal	None	18241	5255	28.8	1909	14.7	NA	NA	NA	NA	NA
alcohol level - first two postnatal years - partner - ordinal	Light	18241	5255	28.8	3128	24.1	NA	NA	NA	NA	NA
alcohol level - first two postnatal years - partner - ordinal	Moderate	18241	5255	28.8	7038	54.2	NA	NA	NA	NA	NA
alcohol level - first two postnatal years - partner - ordinal	Heavy	18241	5255	28.8	911	7.02	NA	NA	NA	NA	NA
alcohol level - ever in pregnancy - mother - binary	0	18241	8	0.0439	12983	71.2	NA	NA	NA	NA	NA
alcohol level - ever in pregnancy - mother - binary	1	18241	8	0.0439	5250	28.8	NA	NA	NA	NA	NA
alcohol level - ever in pregnancy - mother - ordinal	None	18241	8	0.0439	12983	71.2	NA	NA	NA	NA	NA
alcohol level - ever in pregnancy - mother - ordinal	Light	18241	8	0.0439	3679	20.2	NA	NA	NA	NA	NA
alcohol level - ever in pregnancy - mother - ordinal	Moderate	18241	8	0.0439	1503	8.24	NA	NA	NA	NA	NA
alcohol level - ever in pregnancy - mother - ordinal	Heavy	18241	8	0.0439	68	0.373	NA	NA	NA	NA	NA
alcohol level - first two postnatal years - mother - binary	0	18241	3	0.0164	4421	24.2	NA	NA	NA	NA	NA
alcohol level - first two postnatal years - mother - binary	1	18241	3	0.0164	13817	75.8	NA	NA	NA	NA	NA
alcohol level - first two postnatal years - mother - ordinal	None	18241	3	0.0164	4421	24.2	NA	NA	NA	NA	NA
alcohol level - first two postnatal years - mother - ordinal	Light	18241	3	0.0164	7260	39.8	NA	NA	NA	NA	NA
alcohol level - first two postnatal years - mother - ordinal	Moderate	18241	3	0.0164	6168	33.8	NA	NA	NA	NA	NA
alcohol level - first two postnatal years - mother - ordinal	Heavy	18241	3	0.0164	389	2.13	NA	NA	NA	NA	NA
birthweight (kg) - at delivery - child - continuous	NA	18241	18	0.0987	NA	NA	3360	579	3370	3030 to 3710	390 to 7230
high birthweight (>4500kg) - at delivery - child - binary	0	18241	1208	6.62	16716	98.1	NA	NA	NA	NA	NA
high birthweight (>4500kg) - at delivery - child - binary	1	18241	1208	6.62	317	1.86	NA	NA	NA	NA	NA
low birthweight (<2500kg) - at delivery - child - binary	0	18241	335	1.84	16716	93.4	NA	NA	NA	NA	NA
low birthweight (<2500kg) - at delivery - child - binary	1	18241	335	1.84	1190	6.65	NA	NA	NA	NA	NA
bmi - age 3 to 4 - child - continuous	NA	18241	4680	25.7	NA	NA	17	2.1	16.8	15.9 to 17.8	9.16 to 64
age and sex adjusted bmi - age 3 to 4 - child - continuous	NA	18241	4713	25.8	NA	NA	0.998	1.13	0.968	0.317 to 1.61	-7.06 to 8.21
bmi - age 5 to 7 - child - continuous	NA	18241	4032	22.1	NA	NA	16.4	1.9	16.1	15.2 to 17.1	10.2 to 42.8
age and sex adjusted bmi - age 5 to 7 - child - continuous	NA	18241	4032	22.1	NA	NA	0.466	1.08	0.417	-0.199 to 1.07	-5.78 to 6.24
bmi - age 8 to 11 - child - continuous	NA	18241	6016	33	NA	NA	19.3	3.68	18.4	16.6 to 21.2	7.14 to 61.7
age and sex adjusted bmi - age 8 to 11 - child - continuous	NA	18241	6016	33	NA	NA	0.546	1.25	0.517	-0.333 to 1.45	-18.1 to 4.43
fat mass percentage - age 8 to 11 - child - continuous	NA	18241	6154	33.7	NA	NA	22.4	7.97	21.1	16.3 to 27.6	1.9 to 80.6
height - age 3 to 4 - child - continuous	NA	18241	4589	25.2	NA	NA	95.5	4.25	95	93 to 98	70 to 120
height - age 5 to 7 - child - continuous	NA	18241	4016	22	NA	NA	111	5.01	110	107 to 114	79 to 132
height - age 8 to 11 - child - continuous	NA	18241	5811	31.9	NA	NA	146	7.29	146	142 to 151	110 to 178
obese - age 3 to 4 - child - binary	0	18241	9269	50.8	6938	77.3	NA	NA	NA	NA	NA
obese - age 3 to 4 - child - binary	1	18241	9269	50.8	2034	22.7	NA	NA	NA	NA	NA
obese - age 5 to 7 - child - binary	0	18241	7040	38.6	10166	90.8	NA	NA	NA	NA	NA
obese - age 5 to 7 - child - binary	1	18241	7040	38.6	1035	9.24	NA	NA	NA	NA	NA
obese - age 8 to 11 - child - binary	0	18241	9025	49.5	7559	82	NA	NA	NA	NA	NA
obese - age 8 to 11 - child - binary	1	18241	9025	49.5	1657	18	NA	NA	NA	NA	NA
waist circumference - age 5 to 7 - child - continuous	NA	18241	4126	22.6	NA	NA	53.9	4.6	53.4	51 to 56	34.5 to 91
weight (kg) - first year - child - continuous	NA	18241	515	2.82	NA	NA	8.7	1.4	8.73	7.9 to 9.55	2.55 to 20
weight (kg) - age 3 to 4 - child - continuous	NA	18241	4422	24.2	NA	NA	15.6	2.45	15.3	14.1 to 16.7	7.1 to 43
weight (kg) - age 5 to 7 - child - continuous	NA	18241	4016	22	NA	NA	20.1	3.31	19.7	18 to 21.6	10 to 59.6
weight (kg) - age 8 to 11 - child - continuous	NA	18241	6014	33	NA	NA	41.6	10.1	39.7	34.3 to 46.9	15 to 115
age (days) - first year - child - continuous	NA	18241	0	0	NA	NA	295	15.2	292	287 to 302	243 to 382
age at weight measurement - first year - child - continuous	NA	18241	744	4.08	NA	NA	244	48.2	253	228 to 273	1 to 369
age - age 3 to 4 - child - continuous	NA	18241	3584	19.6	NA	NA	3.14	0.208	3.07	3.03 to 3.16	2.65 to 4.56
age (questionnaire c) - age 5 to 7 - child - continuous	NA	18241	3798	20.8	NA	NA	5.22	0.248	5.21	5.04 to 5.39	4.4 to 6.13
age (questionnaire d) - age 5 to 7 - child - continuous	NA	18241	5078	27.8	NA	NA	7.23	0.246	7.23	7.05 to 7.4	6.34 to 8.15
age - age 8 to 11 - child - continuous	NA	18241	5623	30.8	NA	NA	11.2	0.332	11.2	10.9 to 11.4	10.2 to 14
partner's age - at delivery - partner - continuous	NA	18241	3180	17.4	NA	NA	31.9	6.28	32	28 to 36	15 to 68
mother's age - at delivery - mother - continuous	NA	18241	3	0.0164	NA	NA	28.3	5.95	29	24 to 33	14 to 48
asthma - - partner - binary	0	18241	5255	28.8	11201	86.3	NA	NA	NA	NA	NA
asthma - - partner - binary	1	18241	5255	28.8	1785	13.7	NA	NA	NA	NA	NA
asthma - - mother - binary	0	18241	7	0.0384	15318	84	NA	NA	NA	NA	NA
asthma - - mother - binary	1	18241	7	0.0384	2916	16	NA	NA	NA	NA	NA
partner is biological father - - partner - binary	bio_dad	18241	0	0	15037	82.4	NA	NA	NA	NA	NA
partner is biological father - - partner - binary	no_partner	18241	0	0	3143	17.2	NA	NA	NA	NA	NA
partner is biological father - - partner - binary	not_bio_dad	18241	0	0	61	0.334	NA	NA	NA	NA	NA
bmi - at pregnancy - partner - continuous	NA	18241	5523	30.3	NA	NA	25.9	3.92	25.6	23.4 to 28.1	10.8 to 75
bmi - pre-pregnancy/at start of pregnancy - mother - continuous	NA	18241	1571	8.61	NA	NA	23.6	4.44	22.7	20.6 to 25.7	11.7 to 59.2
breastfeeding - - child - ordinal	0	18241	372	2.04	6236	34.9	NA	NA	NA	NA	NA
breastfeeding - - child - ordinal	1	18241	372	2.04	5595	31.3	NA	NA	NA	NA	NA
breastfeeding - - child - ordinal	2	18241	372	2.04	2540	14.2	NA	NA	NA	NA	NA
breastfeeding - - child - ordinal	3	18241	372	2.04	3498	19.6	NA	NA	NA	NA	NA
eczema - - partner - binary	0	18241	5252	28.8	11628	89.5	NA	NA	NA	NA	NA
eczema - - partner - binary	1	18241	5252	28.8	1361	10.5	NA	NA	NA	NA	NA
eczema - - mother - binary	0	18241	6	0.0329	15131	83	NA	NA	NA	NA	NA
eczema - - mother - binary	1	18241	6	0.0329	3104	17	NA	NA	NA	NA	NA
highest education level - - partner - ordinal	NA	18241	5533	30.3	NA	NA	1.71	1.09	2	1 to 3	0 to 3
low sep based on education - - partner - binary	0	18241	5533	30.3	10899	85.8	NA	NA	NA	NA	NA
low sep based on education - - partner - binary	1	18241	5533	30.3	1809	14.2	NA	NA	NA	NA	NA
highest education level - - mother - ordinal	NA	18241	586	3.21	NA	NA	1.58	1.09	1	1 to 3	0 to 3
low sep based on education - - mother - binary	0	18241	586	3.21	14677	83.1	NA	NA	NA	NA	NA
low sep based on education - - mother - binary	1	18241	586	3.21	2978	16.9	NA	NA	NA	NA	NA
ethnicity - - child -	asian	18241	6928	38	1795	15.9	NA	NA	NA	NA	NA
ethnicity - - child -	black	18241	6928	38	629	5.56	NA	NA	NA	NA	NA
ethnicity - - child -	mixed or other	18241	6928	38	573	5.06	NA	NA	NA	NA	NA
ethnicity - - child -	white	18241	6928	38	8316	73.5	NA	NA	NA	NA	NA
ethnicity - - child - binary	not white	18241	6928	38	2997	26.5	NA	NA	NA	NA	NA
ethnicity - - child - binary	white	18241	6928	38	8316	73.5	NA	NA	NA	NA	NA
ethnicity - - partner -	asian	18241	10041	55	1323	16.1	NA	NA	NA	NA	NA
ethnicity - - partner -	black	18241	10041	55	308	3.76	NA	NA	NA	NA	NA
ethnicity - - partner -	mixed or other	18241	10041	55	188	2.29	NA	NA	NA	NA	NA
ethnicity - - partner -	white	18241	10041	55	6381	77.8	NA	NA	NA	NA	NA
ethnicity - - partner - binary	not white	18241	10041	55	1819	22.2	NA	NA	NA	NA	NA
ethnicity - - partner - binary	white	18241	10041	55	6381	77.8	NA	NA	NA	NA	NA
ethnicity - - mother -	asian	18241	6928	38	1842	16.3	NA	NA	NA	NA	NA
ethnicity - - mother -	black	18241	6928	38	642	5.67	NA	NA	NA	NA	NA
ethnicity - - mother -	mixed or other	18241	6928	38	300	2.65	NA	NA	NA	NA	NA
ethnicity - - mother -	white	18241	6928	38	8529	75.4	NA	NA	NA	NA	NA
ethnicity - - mother - binary	not white	18241	6928	38	2784	24.6	NA	NA	NA	NA	NA
ethnicity - - mother - binary	white	18241	6928	38	8529	75.4	NA	NA	NA	NA	NA
gestational age at delivery (weeks) - - child - continuous	NA	18241	201	1.1	NA	NA	39.4	1.95	40	38.7 to 40.9	24 to 43
occupation - - partner - ordinal	NA	18241	6971	38.2	NA	NA	1.77	1.22	2	1 to 3	0 to 3
low sep based on occupation - - partner - binary	0	18241	6971	38.2	8544	75.8	NA	NA	NA	NA	NA
low sep based on occupation - - partner - binary	1	18241	6971	38.2	2726	24.2	NA	NA	NA	NA	NA
occupation - - mother - ordinal	NA	18241	9703	53.2	NA	NA	1.79	1.23	2	0 to 3	0 to 3
low sep based on occupation - - mother - binary	0	18241	9703	53.2	6166	72.2	NA	NA	NA	NA	NA
low sep based on occupation - - mother - binary	1	18241	9703	53.2	2372	27.8	NA	NA	NA	NA	NA
passive smoke exposure - first year - child - binary	0	18241	6	0.0329	15755	86.4	NA	NA	NA	NA	NA
passive smoke exposure - first year - child - binary	1	18241	6	0.0329	2480	13.6	NA	NA	NA	NA	NA
passive smoke exposure - age 3 to 4 - child - binary	0	18241	3694	20.3	11948	82.1	NA	NA	NA	NA	NA
passive smoke exposure - age 3 to 4 - child - binary	1	18241	3694	20.3	2599	17.9	NA	NA	NA	NA	NA
passive smoke exposure - age 5 to 7 - child - binary	0	18241	3243	17.8	12203	81.4	NA	NA	NA	NA	NA
passive smoke exposure - age 5 to 7 - child - binary	1	18241	3243	17.8	2795	18.6	NA	NA	NA	NA	NA
sex - - child - binary	female	18241	0	0	8859	48.6	NA	NA	NA	NA	NA
sex - - child - binary	male	18241	0	0	9382	51.4	NA	NA	NA	NA	NA
hay allergy - any time before 11 - child - binary	0	18241	3255	17.8	12392	82.7	NA	NA	NA	NA	NA
hay allergy - any time before 11 - child - binary	1	18241	3255	17.8	2594	17.3	NA	NA	NA	NA	NA
hay allergy - age 5 to 7 - child - binary	0	18241	3255	17.8	12392	82.7	NA	NA	NA	NA	NA
hay allergy - age 5 to 7 - child - binary	1	18241	3255	17.8	2594	17.3	NA	NA	NA	NA	NA
asthma - any time before 12 - child - binary	0	18241	2073	11.4	12880	79.7	NA	NA	NA	NA	NA
asthma - any time before 12 - child - binary	1	18241	2073	11.4	3288	20.3	NA	NA	NA	NA	NA
asthma - age 3 to 4 - child - binary	0	18241	3928	21.5	12522	87.5	NA	NA	NA	NA	NA
asthma - age 3 to 4 - child - binary	1	18241	3928	21.5	1791	12.5	NA	NA	NA	NA	NA
asthma - age 5 to 7 - child - binary	0	18241	3244	17.8	12198	81.3	NA	NA	NA	NA	NA
asthma - age 5 to 7 - child - binary	1	18241	3244	17.8	2799	18.7	NA	NA	NA	NA	NA
eczema - any time before 11 - child - binary	0	18241	3240	17.8	9080	60.5	NA	NA	NA	NA	NA
eczema - any time before 11 - child - binary	1	18241	3240	17.8	5921	39.5	NA	NA	NA	NA	NA
eczema - age 5 to 7 - child - binary	0	18241	3240	17.8	9080	60.5	NA	NA	NA	NA	NA
eczema - age 5 to 7 - child - binary	1	18241	3240	17.8	5921	39.5	NA	NA	NA	NA	NA
wheeze - any time before 11 - child - binary	0	18241	2053	11.3	9300	57.4	NA	NA	NA	NA	NA
wheeze - any time before 11 - child - binary	1	18241	2053	11.3	6888	42.6	NA	NA	NA	NA	NA
wheeze - age 3 to 4 - child - binary	0	18241	3695	20.3	10073	69.2	NA	NA	NA	NA	NA
wheeze - age 3 to 4 - child - binary	1	18241	3695	20.3	4473	30.8	NA	NA	NA	NA	NA
wheeze - age 5 to 7 - child - binary	0	18241	3242	17.8	9729	64.9	NA	NA	NA	NA	NA
wheeze - age 5 to 7 - child - binary	1	18241	3242	17.8	5270	35.1	NA	NA	NA	NA	NA
naming vocabulary - age 3 to 4 - child - continuous	NA	18241	3577	19.6	NA	NA	68.4	26	74	60 to 83	-8 to 141
naming vocabulary - age 5 to 7 - child - continuous	NA	18241	3798	20.8	NA	NA	106	21.7	107	97 to 118	-1 to 170
number skills - age 5 to 7 - child - continuous	NA	18241	5341	29.3	NA	NA	18.5	5.81	20	14 to 23	0 to 28
problem solving - age 5 to 7 - child - continuous	NA	18241	3798	20.8	NA	NA	80.8	15.9	82	76 to 88	-1 to 119
reading skills - age 5 to 7 - child - continuous	NA	18241	5502	30.2	NA	NA	107	30.8	108	87 to 127	10 to 222
school readiness - age 3 to 4 - child - continuous	NA	18241	5159	28.3	NA	NA	25	13.6	24	15 to 33	0 to 88
spatial awareness - age 5 to 7 - child - continuous	NA	18241	3814	20.9	NA	NA	85.6	23	88	78 to 99	-1 to 152
conduct disorder - age 3 to 4 - child - continuous	NA	18241	4277	23.4	NA	NA	2.82	2.07	3	1 to 4	0 to 10
conduct disorder - age 3 to 4 - child - binary	0	18241	4277	23.4	9343	66.9	NA	NA	NA	NA	NA
conduct disorder - age 3 to 4 - child - binary	1	18241	4277	23.4	4621	33.1	NA	NA	NA	NA	NA
conduct disorder - age 5 to 7 - child - continuous	NA	18241	5433	29.8	NA	NA	1.38	1.54	1	0 to 2	0 to 10
conduct disorder - age 5 to 7 - child - binary	0	18241	5433	29.8	11543	90.1	NA	NA	NA	NA	NA
conduct disorder - age 5 to 7 - child - binary	1	18241	5433	29.8	1265	9.88	NA	NA	NA	NA	NA
emotional dysregulation (csbq) - age 5 to 7 - child - continuous	NA	18241	4224	23.2	NA	NA	1.35	0.492	1	1 to 2	1 to 3
social independence (csbq) - age 5 to 7 - child - continuous	NA	18241	4224	23.2	NA	NA	2.52	0.352	2.6	2.25 to 2.8	1 to 3
emotional (sdq) - age 3 to 4 - child - continuous	NA	18241	4303	23.6	NA	NA	1.37	1.51	1	0 to 2	0 to 10
emotional (sdq) - age 3 to 4 - child - binary	0	18241	4303	23.6	13321	95.6	NA	NA	NA	NA	NA
emotional (sdq) - age 3 to 4 - child - binary	1	18241	4303	23.6	617	4.43	NA	NA	NA	NA	NA
emotional (sdq) - age 5 to 7 - child - continuous	NA	18241	5461	29.9	NA	NA	1.53	1.76	1	0 to 2	0 to 10
emotional (sdq) - age 5 to 7 - child - binary	0	18241	5461	29.9	11830	92.6	NA	NA	NA	NA	NA
emotional (sdq) - age 5 to 7 - child - binary	1	18241	5461	29.9	950	7.43	NA	NA	NA	NA	NA
externalising traits - age 3 to 4 - child - continuous	NA	18241	4457	24.4	NA	NA	2.91	2.53	2	1 to 4	0 to 18
externalising traits - age 5 to 7 - child - continuous	NA	18241	5488	30.1	NA	NA	4.75	3.6	4	2 to 7	0 to 20
hyperactivity/inattention - age 3 to 4 - child - continuous	NA	18241	4414	24.2	NA	NA	3.91	2.36	4	2 to 5	0 to 10
hyperactivity/inattention - age 3 to 4 - child - binary	0	18241	4414	24.2	11780	85.2	NA	NA	NA	NA	NA
hyperactivity/inattention - age 3 to 4 - child - binary	1	18241	4414	24.2	2047	14.8	NA	NA	NA	NA	NA
hyperactivity/inattention - age 5 to 7 - child - continuous	NA	18241	5481	30	NA	NA	3.37	2.52	3	1 to 5	0 to 10
hyperactivity/inattention - age 5 to 7 - child - binary	0	18241	5481	30	11126	87.2	NA	NA	NA	NA	NA
hyperactivity/inattention - age 5 to 7 - child - binary	1	18241	5481	30	1634	12.8	NA	NA	NA	NA	NA
internalising traits - age 3 to 4 - child - continuous	NA	18241	4457	24.4	NA	NA	2.91	2.53	2	1 to 4	0 to 18
internalising traits - age 5 to 7 - child - continuous	NA	18241	5489	30.1	NA	NA	2.74	2.79	2	1 to 4	0 to 19
peer problems (sdq) - age 3 to 4 - child - continuous	NA	18241	4393	24.1	NA	NA	1.55	1.59	1	0 to 3	0 to 10
peer problems (sdq) - age 3 to 4 - child - binary	0	18241	4393	24.1	12091	87.3	NA	NA	NA	NA	NA
peer problems (sdq) - age 3 to 4 - child - binary	1	18241	4393	24.1	1757	12.7	NA	NA	NA	NA	NA
peer problems (sdq) - age 5 to 7 - child - continuous	NA	18241	5455	29.9	NA	NA	1.22	1.55	1	0 to 2	0 to 10
peer problems (sdq) - age 5 to 7 - child - binary	0	18241	5455	29.9	11625	90.9	NA	NA	NA	NA	NA
peer problems (sdq) - age 5 to 7 - child - binary	1	18241	5455	29.9	1161	9.08	NA	NA	NA	NA	NA
prosocial behaviours (sdq) - age 3 to 4 - child - continuous	NA	18241	4379	24	NA	NA	7.35	1.89	8	6 to 9	0 to 10
prosocial behaviours (sdq) - age 3 to 4 - child - binary	0	18241	4379	24	9368	67.6	NA	NA	NA	NA	NA
prosocial behaviours (sdq) - age 3 to 4 - child - binary	1	18241	4379	24	4494	32.4	NA	NA	NA	NA	NA
prosocial behaviours (sdq) - age 5 to 7 - child - continuous	NA	18241	5430	29.8	NA	NA	8.59	1.64	9	8 to 10	0 to 10
prosocial behaviours (sdq) - age 5 to 7 - child - binary	0	18241	5430	29.8	11201	87.4	NA	NA	NA	NA	NA
prosocial behaviours (sdq) - age 5 to 7 - child - binary	1	18241	5430	29.8	1610	12.6	NA	NA	NA	NA	NA
total sdq - age 3 to 4 - child - continuous	NA	18241	4621	25.3	NA	NA	9.59	5.29	9	6 to 13	0 to 32
total sdq - age 3 to 4 - child - binary	0	18241	4621	25.3	12162	89.3	NA	NA	NA	NA	NA
total sdq - age 3 to 4 - child - binary	1	18241	4621	25.3	1458	10.7	NA	NA	NA	NA	NA
total sdq - age 5 to 7 - child - continuous	NA	18241	5538	30.4	NA	NA	7.46	5.44	6	3 to 10	0 to 37
total sdq - age 5 to 7 - child - binary	0	18241	5538	30.4	11756	92.5	NA	NA	NA	NA	NA
total sdq - age 5 to 7 - child - binary	1	18241	5538	30.4	947	7.45	NA	NA	NA	NA	NA
smoking level - ever in life - partner - binary	0	18241	5481	30	6131	48	NA	NA	NA	NA	NA
smoking level - ever in life - partner - binary	1	18241	5481	30	6629	52	NA	NA	NA	NA	NA
smoking level - ever in pregnancy - partner - binary	0	18241	5529	30.3	8524	67.1	NA	NA	NA	NA	NA
smoking level - ever in pregnancy - partner - binary	1	18241	5529	30.3	4188	32.9	NA	NA	NA	NA	NA
smoking level - first trimester - partner - binary	0	18241	5529	30.3	8524	67.1	NA	NA	NA	NA	NA
smoking level - first trimester - partner - binary	1	18241	5529	30.3	4188	32.9	NA	NA	NA	NA	NA
smoking level - first trimester - partner - ordinal	None	18241	5529	30.3	8524	67.1	NA	NA	NA	NA	NA
smoking level - first trimester - partner - ordinal	Light	18241	5529	30.3	1077	8.47	NA	NA	NA	NA	NA
smoking level - first trimester - partner - ordinal	Moderate	18241	5529	30.3	1779	14	NA	NA	NA	NA	NA
smoking level - first trimester - partner - ordinal	Heavy	18241	5529	30.3	1332	10.5	NA	NA	NA	NA	NA
smoking level - first two postnatal years - partner - binary	0	18241	5494	30.1	8267	64.9	NA	NA	NA	NA	NA
smoking level - first two postnatal years - partner - binary	1	18241	5494	30.1	4480	35.1	NA	NA	NA	NA	NA
smoking level - first two postnatal years - partner - ordinal	None	18241	5494	30.1	8267	64.9	NA	NA	NA	NA	NA
smoking level - first two postnatal years - partner - ordinal	Light	18241	5494	30.1	1153	9.05	NA	NA	NA	NA	NA
smoking level - first two postnatal years - partner - ordinal	Moderate	18241	5494	30.1	1981	15.5	NA	NA	NA	NA	NA
smoking level - first two postnatal years - partner - ordinal	Heavy	18241	5494	30.1	1346	10.6	NA	NA	NA	NA	NA
smoking level - preconception - partner - binary	0	18241	5524	30.3	8400	66.1	NA	NA	NA	NA	NA
smoking level - preconception - partner - binary	1	18241	5524	30.3	4317	33.9	NA	NA	NA	NA	NA
smoking level - preconception - partner - ordinal	None	18241	5524	30.3	8400	66.1	NA	NA	NA	NA	NA
smoking level - preconception - partner - ordinal	Light	18241	5524	30.3	897	7.05	NA	NA	NA	NA	NA
smoking level - preconception - partner - ordinal	Moderate	18241	5524	30.3	1752	13.8	NA	NA	NA	NA	NA
smoking level - preconception - partner - ordinal	Heavy	18241	5524	30.3	1668	13.1	NA	NA	NA	NA	NA
smoking - second trimester - partner - binary	0	18241	5530	30.3	8552	67.3	NA	NA	NA	NA	NA
smoking - second trimester - partner - binary	1	18241	5530	30.3	4159	32.7	NA	NA	NA	NA	NA
smoking level - second trimester - partner - ordinal	None	18241	5530	30.3	8552	67.3	NA	NA	NA	NA	NA
smoking level - second trimester - partner - ordinal	Light	18241	5530	30.3	1107	8.71	NA	NA	NA	NA	NA
smoking level - second trimester - partner - ordinal	Moderate	18241	5530	30.3	1768	13.9	NA	NA	NA	NA	NA
smoking level - second trimester - partner - ordinal	Heavy	18241	5530	30.3	1284	10.1	NA	NA	NA	NA	NA
smoking - third trimester - partner - binary	0	18241	5530	30.3	8564	67.4	NA	NA	NA	NA	NA
smoking - third trimester - partner - binary	1	18241	5530	30.3	4147	32.6	NA	NA	NA	NA	NA
smoking level - third trimester - partner - ordinal	None	18241	5530	30.3	8564	67.4	NA	NA	NA	NA	NA
smoking level - third trimester - partner - ordinal	Light	18241	5530	30.3	1122	8.83	NA	NA	NA	NA	NA
smoking level - third trimester - partner - ordinal	Moderate	18241	5530	30.3	1759	13.8	NA	NA	NA	NA	NA
smoking level - third trimester - partner - ordinal	Heavy	18241	5530	30.3	1266	9.96	NA	NA	NA	NA	NA
smoking - ever in life - mother - binary	0	18241	11	0.0603	9570	52.5	NA	NA	NA	NA	NA
smoking - ever in life - mother - binary	1	18241	11	0.0603	8660	47.5	NA	NA	NA	NA	NA
smoking - ever in pregnancy - mother - binary	0	18241	19	0.104	14204	77.9	NA	NA	NA	NA	NA
smoking - ever in pregnancy - mother - binary	1	18241	19	0.104	4018	22.1	NA	NA	NA	NA	NA
smoking - first trimester - mother - binary	0	18241	20	0.11	14204	78	NA	NA	NA	NA	NA
smoking - first trimester - mother - binary	1	18241	20	0.11	4017	22	NA	NA	NA	NA	NA
smoking level - first trimester - mother - ordinal	None	18241	20	0.11	14204	78	NA	NA	NA	NA	NA
smoking level - first trimester - mother - ordinal	Light	18241	20	0.11	2044	11.2	NA	NA	NA	NA	NA
smoking level - first trimester - mother - ordinal	Moderate	18241	20	0.11	1318	7.23	NA	NA	NA	NA	NA
smoking level - first trimester - mother - ordinal	Heavy	18241	20	0.11	655	3.59	NA	NA	NA	NA	NA
smoking - first two postnatal years - mother - binary	0	18241	23	0.126	12788	70.2	NA	NA	NA	NA	NA
smoking - first two postnatal years - mother - binary	1	18241	23	0.126	5430	29.8	NA	NA	NA	NA	NA
smoking level - first two postnatal years - mother - ordinal	None	18241	23	0.126	12788	70.2	NA	NA	NA	NA	NA
smoking level - first two postnatal years - mother - ordinal	Light	18241	23	0.126	1950	10.7	NA	NA	NA	NA	NA
smoking level - first two postnatal years - mother - ordinal	Moderate	18241	23	0.126	2463	13.5	NA	NA	NA	NA	NA
smoking level - first two postnatal years - mother - ordinal	Heavy	18241	23	0.126	1017	5.58	NA	NA	NA	NA	NA
smoking - preconception - mother - binary	0	18241	25	0.137	13024	71.5	NA	NA	NA	NA	NA
smoking - preconception - mother - binary	1	18241	25	0.137	5192	28.5	NA	NA	NA	NA	NA
smoking level - preconception - mother - ordinal	None	18241	25	0.137	13024	71.5	NA	NA	NA	NA	NA
smoking level - preconception - mother - ordinal	Light	18241	25	0.137	1201	6.59	NA	NA	NA	NA	NA
smoking level - preconception - mother - ordinal	Moderate	18241	25	0.137	2395	13.1	NA	NA	NA	NA	NA
smoking level - preconception - mother - ordinal	Heavy	18241	25	0.137	1596	8.76	NA	NA	NA	NA	NA
smoking - second trimester - mother - binary	0	18241	23	0.126	14309	78.5	NA	NA	NA	NA	NA
smoking - second trimester - mother - binary	1	18241	23	0.126	3909	21.5	NA	NA	NA	NA	NA
smoking level - second trimester - mother - ordinal	None	18241	23	0.126	14309	78.5	NA	NA	NA	NA	NA
smoking level - second trimester - mother - ordinal	Light	18241	23	0.126	2162	11.9	NA	NA	NA	NA	NA
smoking level - second trimester - mother - ordinal	Moderate	18241	23	0.126	1201	6.59	NA	NA	NA	NA	NA
smoking level - second trimester - mother - ordinal	Heavy	18241	23	0.126	546	3	NA	NA	NA	NA	NA
smoking - third trimester - mother - binary	0	18241	22	0.121	14319	78.6	NA	NA	NA	NA	NA
smoking - third trimester - mother - binary	1	18241	22	0.121	3900	21.4	NA	NA	NA	NA	NA
smoking level - third trimester - mother - ordinal	None	18241	22	0.121	14319	78.6	NA	NA	NA	NA	NA
smoking level - third trimester - mother - ordinal	Light	18241	22	0.121	2172	11.9	NA	NA	NA	NA	NA
smoking level - third trimester - mother - ordinal	Moderate	18241	22	0.121	1185	6.5	NA	NA	NA	NA	NA
smoking level - third trimester - mother - ordinal	Heavy	18241	22	0.121	543	2.98	NA	NA	NA	NA	NA

## Sheet: MoBa
Norwegian Mother, Father, and Child Cohort (MoBa)
Variable	Level	Total sample size (N)	N missing	Percent missing	N in level	Percent in level	Mean	Standard Deviation	Median	Interquartile range	Range
binge drinking alcohol - preconception - partner - binary	0	110017	91298	83	3553	19	NA	NA	NA	NA	NA
binge drinking alcohol - preconception - partner - binary	1	110017	91298	83	15166	81	NA	NA	NA	NA	NA
binge drinking alcohol - second trimester - partner - binary	0	110017	93007	84.5	5898	34.7	NA	NA	NA	NA	NA
binge drinking alcohol - second trimester - partner - binary	1	110017	93007	84.5	11112	65.3	NA	NA	NA	NA	NA
binge drinking alcohol - ever in pregnancy - partner - binary	0	110017	93007	84.5	5898	34.7	NA	NA	NA	NA	NA
binge drinking alcohol - ever in pregnancy - partner - binary	1	110017	93007	84.5	11112	65.3	NA	NA	NA	NA	NA
alcohol level - ever in pregnancy - partner - binary	0	110017	37815	34.4	2939	4.07	NA	NA	NA	NA	NA
alcohol level - ever in pregnancy - partner - binary	1	110017	37815	34.4	69263	95.9	NA	NA	NA	NA	NA
alcohol level - ever in pregnancy - partner - ordinal	None	110017	37815	34.4	2939	4.07	NA	NA	NA	NA	NA
alcohol level - ever in pregnancy - partner - ordinal	Light	110017	37815	34.4	59388	82.3	NA	NA	NA	NA	NA
alcohol level - ever in pregnancy - partner - ordinal	Moderate	110017	37815	34.4	9630	13.3	NA	NA	NA	NA	NA
alcohol level - ever in pregnancy - partner - ordinal	Heavy	110017	37815	34.4	245	0.339	NA	NA	NA	NA	NA
alcohol level - preconception - partner - binary	0	110017	37108	33.7	1640	2.25	NA	NA	NA	NA	NA
alcohol level - preconception - partner - binary	1	110017	37108	33.7	71269	97.8	NA	NA	NA	NA	NA
alcohol level - preconception - partner - ordinal	None	110017	37108	33.7	1640	2.25	NA	NA	NA	NA	NA
alcohol level - preconception - partner - ordinal	Light	110017	37108	33.7	57669	79.1	NA	NA	NA	NA	NA
alcohol level - preconception - partner - ordinal	Moderate	110017	37108	33.7	13214	18.1	NA	NA	NA	NA	NA
alcohol level - preconception - partner - ordinal	Heavy	110017	37108	33.7	386	0.529	NA	NA	NA	NA	NA
alcohol level - second trimester - partner - binary	0	110017	37815	34.4	2939	4.07	NA	NA	NA	NA	NA
alcohol level - second trimester - partner - binary	1	110017	37815	34.4	69263	95.9	NA	NA	NA	NA	NA
alcohol level - second trimester - partner - ordinal	None	110017	37815	34.4	2939	4.07	NA	NA	NA	NA	NA
alcohol level - second trimester - partner - ordinal	Light	110017	37815	34.4	59388	82.3	NA	NA	NA	NA	NA
alcohol level - second trimester - partner - ordinal	Moderate	110017	37815	34.4	9630	13.3	NA	NA	NA	NA	NA
alcohol level - second trimester - partner - ordinal	Heavy	110017	37815	34.4	245	0.339	NA	NA	NA	NA	NA
binge drinking alcohol - preconception - mother - binary	0	110017	21343	19.4	34147	38.5	NA	NA	NA	NA	NA
binge drinking alcohol - preconception - mother - binary	1	110017	21343	19.4	54527	61.5	NA	NA	NA	NA	NA
binge drinking alcohol - first trimester - mother - binary	0	110017	32233	29.3	67165	86.3	NA	NA	NA	NA	NA
binge drinking alcohol - first trimester - mother - binary	1	110017	32233	29.3	10619	13.7	NA	NA	NA	NA	NA
binge drinking alcohol - second trimester - mother - binary	0	110017	35410	32.2	74134	99.4	NA	NA	NA	NA	NA
binge drinking alcohol - second trimester - mother - binary	1	110017	35410	32.2	473	0.634	NA	NA	NA	NA	NA
binge drinking alcohol - third trimester - mother - binary	0	110017	35518	32.3	74081	99.4	NA	NA	NA	NA	NA
binge drinking alcohol - third trimester - mother - binary	1	110017	35518	32.3	418	0.561	NA	NA	NA	NA	NA
binge drinking alcohol - ever in pregnancy - mother - binary	0	110017	33697	30.6	65518	85.8	NA	NA	NA	NA	NA
binge drinking alcohol - ever in pregnancy - mother - binary	1	110017	33697	30.6	10802	14.2	NA	NA	NA	NA	NA
alcohol level - ever in pregnancy - mother - binary	0	110017	28648	26	55655	68.4	NA	NA	NA	NA	NA
alcohol level - ever in pregnancy - mother - binary	1	110017	28648	26	25714	31.6	NA	NA	NA	NA	NA
alcohol level - first trimester - mother - binary	0	110017	27979	25.4	59296	72.3	NA	NA	NA	NA	NA
alcohol level - first trimester - mother - binary	1	110017	27979	25.4	22742	27.7	NA	NA	NA	NA	NA
alcohol level - first trimester - mother - ordinal	None	110017	27979	25.4	59296	72.3	NA	NA	NA	NA	NA
alcohol level - first trimester - mother - ordinal	Light	110017	27979	25.4	22076	26.9	NA	NA	NA	NA	NA
alcohol level - first trimester - mother - ordinal	Moderate	110017	27979	25.4	643	0.784	NA	NA	NA	NA	NA
alcohol level - first trimester - mother - ordinal	Heavy	110017	27979	25.4	23	0.028	NA	NA	NA	NA	NA
alcohol level - first two postnatal years - mother - binary	0	110017	21981	20	14123	16	NA	NA	NA	NA	NA
alcohol level - first two postnatal years - mother - binary	1	110017	21981	20	73913	84	NA	NA	NA	NA	NA
alcohol level - first two postnatal years - mother - ordinal	None	110017	21981	20	14123	16	NA	NA	NA	NA	NA
alcohol level - first two postnatal years - mother - ordinal	Light	110017	21981	20	67315	76.5	NA	NA	NA	NA	NA
alcohol level - first two postnatal years - mother - ordinal	Moderate	110017	21981	20	6482	7.36	NA	NA	NA	NA	NA
alcohol level - first two postnatal years - mother - ordinal	Heavy	110017	21981	20	116	0.132	NA	NA	NA	NA	NA
alcohol level - preconception - mother - binary	0	110017	10848	9.86	8177	8.25	NA	NA	NA	NA	NA
alcohol level - preconception - mother - binary	1	110017	10848	9.86	90992	91.8	NA	NA	NA	NA	NA
alcohol level - preconception - mother - ordinal	None	110017	10848	9.86	8177	8.25	NA	NA	NA	NA	NA
alcohol level - preconception - mother - ordinal	Light	110017	10848	9.86	80611	81.3	NA	NA	NA	NA	NA
alcohol level - preconception - mother - ordinal	Moderate	110017	10848	9.86	10119	10.2	NA	NA	NA	NA	NA
alcohol level - preconception - mother - ordinal	Heavy	110017	10848	9.86	262	0.264	NA	NA	NA	NA	NA
alcohol level - second trimester - mother - binary	0	110017	30526	27.7	71029	89.4	NA	NA	NA	NA	NA
alcohol level - second trimester - mother - binary	1	110017	30526	27.7	8462	10.6	NA	NA	NA	NA	NA
alcohol level - second trimester - mother - ordinal	None	110017	30526	27.7	71029	89.4	NA	NA	NA	NA	NA
alcohol level - second trimester - mother - ordinal	Light	110017	30526	27.7	8368	10.5	NA	NA	NA	NA	NA
alcohol level - second trimester - mother - ordinal	Moderate	110017	30526	27.7	91	0.114	NA	NA	NA	NA	NA
alcohol level - third trimester - mother - binary	0	110017	30420	27.7	71049	89.3	NA	NA	NA	NA	NA
alcohol level - third trimester - mother - binary	1	110017	30420	27.7	8548	10.7	NA	NA	NA	NA	NA
alcohol level - third trimester - mother - ordinal	None	110017	30420	27.7	71049	89.3	NA	NA	NA	NA	NA
alcohol level - third trimester - mother - ordinal	Light	110017	30420	27.7	8454	10.6	NA	NA	NA	NA	NA
alcohol level - third trimester - mother - ordinal	Moderate	110017	30420	27.7	91	0.114	NA	NA	NA	NA	NA
birthweight (kg) - at delivery - child - continuous	NA	110017	689	0.626	NA	NA	3590	584	3610	3270 to 3950	0 to 6320
high birthweight (>4500kg) - at delivery - child - binary	0	110017	4183	3.8	101135	95.6	NA	NA	NA	NA	NA
high birthweight (>4500kg) - at delivery - child - binary	1	110017	4183	3.8	4699	4.44	NA	NA	NA	NA	NA
large for gestational age - at delivery - child - binary	0	110017	1246	1.13	97796	89.9	NA	NA	NA	NA	NA
large for gestational age - at delivery - child - binary	1	110017	1246	1.13	10975	10.1	NA	NA	NA	NA	NA
low birthweight (<2500kg) - at delivery - child - binary	0	110017	5388	4.9	101135	96.7	NA	NA	NA	NA	NA
low birthweight (<2500kg) - at delivery - child - binary	1	110017	5388	4.9	3494	3.34	NA	NA	NA	NA	NA
small for gestational age - at delivery - child - binary	0	110017	1246	1.13	98296	90.4	NA	NA	NA	NA	NA
small for gestational age - at delivery - child - binary	1	110017	1246	1.13	10475	9.63	NA	NA	NA	NA	NA
bmi - first year - child - continuous	NA	110017	44164	40.1	NA	NA	17.3	1.54	17.2	16.3 to 18.3	1.71 to 25
age and sex adjusted bmi - first year - child - continuous	NA	110017	44265	40.2	NA	NA	0.114	1.23	0.123	-0.535 to 0.781	-37.4 to 4.31
bmi - age 1 to 2 - child - continuous	NA	110017	39522	35.9	NA	NA	16.7	1.5	16.6	15.7 to 17.5	11.6 to 25.8
age and sex adjusted bmi - age 1 to 2 - child - continuous	NA	110017	39624	36	NA	NA	0.441	1.05	0.443	-0.224 to 1.11	-4.84 to 5.37
bmi - age 3 to 4 - child - continuous	NA	110017	64724	58.8	NA	NA	16.1	1.51	16	15.1 to 17	8.33 to 33.4
age and sex adjusted bmi - age 3 to 4 - child - continuous	NA	110017	64795	58.9	NA	NA	0.425	1.11	0.439	-0.264 to 1.12	-8.49 to 7.15
bmi - age 5 to 7 - child - continuous	NA	110017	72932	66.3	NA	NA	15.6	1.63	15.4	14.6 to 16.5	7.69 to 31.6
age and sex adjusted bmi - age 5 to 7 - child - continuous	NA	110017	72990	66.3	NA	NA	-0.0941	1.21	-0.0442	-0.775 to 0.674	-12.2 to 5.48
bmi - age 8 to 11 - child - continuous	NA	110017	74133	67.4	NA	NA	16.2	2.05	16	14.9 to 17.3	2.23 to 32.2
age and sex adjusted bmi - age 8 to 11 - child - continuous	NA	110017	74201	67.4	NA	NA	0.0117	1.12	0.0371	-0.68 to 0.747	-17 to 3.91
head circumference - at delivery - child - continuous	NA	110017	2789	2.54	NA	NA	35.3	1.79	35	34 to 36	3 to 65
head circumference - first year - child - continuous	NA	110017	52369	47.6	NA	NA	45.1	1.45	45	44 to 46	39.4 to 50
head circumference - age 1 to 2 - child - continuous	NA	110017	53981	49.1	NA	NA	46.8	1.42	47	46 to 47.8	41.5 to 52
height - first year - child - continuous	NA	110017	43968	40	NA	NA	71.2	2.79	71	69.5 to 73	59 to 80
height - age 1 to 2 - child - continuous	NA	110017	39038	35.5	NA	NA	84.2	5.44	84	80 to 88.5	67.4 to 100
height - age 3 to 4 - child - continuous	NA	110017	63030	57.3	NA	NA	96.6	3.98	97	94 to 99	80 to 123
height - age 5 to 7 - child - continuous	NA	110017	71760	65.2	NA	NA	113	5.35	113	110 to 116	92 to 158
height - age 8 to 11 - child - continuous	NA	110017	72164	65.6	NA	NA	132	5.78	132	128 to 136	108 to 152
obese - first year - child - binary	0	110017	55453	50.4	52524	96.3	NA	NA	NA	NA	NA
obese - first year - child - binary	1	110017	55453	50.4	2040	3.74	NA	NA	NA	NA	NA
obese - age 1 to 2 - child - binary	0	110017	56360	51.2	49301	91.9	NA	NA	NA	NA	NA
obese - age 1 to 2 - child - binary	1	110017	56360	51.2	4356	8.12	NA	NA	NA	NA	NA
obese - age 3 to 4 - child - binary	0	110017	75633	68.7	31188	90.7	NA	NA	NA	NA	NA
obese - age 3 to 4 - child - binary	1	110017	75633	68.7	3196	9.3	NA	NA	NA	NA	NA
obese - age 5 to 7 - child - binary	0	110017	79817	72.5	29085	96.3	NA	NA	NA	NA	NA
obese - age 5 to 7 - child - binary	1	110017	79817	72.5	1115	3.69	NA	NA	NA	NA	NA
obese - age 8 to 11 - child - binary	0	110017	80871	73.5	27982	96	NA	NA	NA	NA	NA
obese - age 8 to 11 - child - binary	1	110017	80871	73.5	1164	3.99	NA	NA	NA	NA	NA
overweight/obese - first year - child - binary	0	110017	45237	41.1	52524	81.1	NA	NA	NA	NA	NA
overweight/obese - first year - child - binary	1	110017	45237	41.1	12256	18.9	NA	NA	NA	NA	NA
overweight/obese - age 1 to 2 - child - binary	0	110017	40547	36.9	49301	71	NA	NA	NA	NA	NA
overweight/obese - age 1 to 2 - child - binary	1	110017	40547	36.9	20169	29	NA	NA	NA	NA	NA
overweight/obese - age 3 to 4 - child - binary	0	110017	65715	59.7	31188	70.4	NA	NA	NA	NA	NA
overweight/obese - age 3 to 4 - child - binary	1	110017	65715	59.7	13114	29.6	NA	NA	NA	NA	NA
overweight/obese - age 5 to 7 - child - binary	0	110017	75033	68.2	29085	83.1	NA	NA	NA	NA	NA
overweight/obese - age 5 to 7 - child - binary	1	110017	75033	68.2	5899	16.9	NA	NA	NA	NA	NA
overweight/obese - age 8 to 11 - child - binary	0	110017	75565	68.7	27982	81.2	NA	NA	NA	NA	NA
overweight/obese - age 8 to 11 - child - binary	1	110017	75565	68.7	6470	18.8	NA	NA	NA	NA	NA
weight (kg) - first year - child - continuous	NA	110017	43599	39.6	NA	NA	8.79	1.07	8.74	8.06 to 9.46	1.03 to 12.8
weight (kg) - age 1 to 2 - child - continuous	NA	110017	39188	35.6	NA	NA	11.8	1.74	11.7	10.6 to 13	5.16 to 18.6
weight (kg) - age 3 to 4 - child - continuous	NA	110017	61360	55.8	NA	NA	15	1.8	15	14 to 16	10 to 23
weight (kg) - age 5 to 7 - child - continuous	NA	110017	72234	65.7	NA	NA	20	2.85	20	18 to 21.5	11.5 to 36
weight (kg) - age 8 to 11 - child - continuous	NA	110017	73431	66.7	NA	NA	28.5	4.85	28	25 to 31	4 to 52.6
any caffeine - ever in pregnancy - partner - binary	0	110017	76314	69.4	1114	3.31	NA	NA	NA	NA	NA
any caffeine - ever in pregnancy - partner - binary	1	110017	76314	69.4	32589	96.7	NA	NA	NA	NA	NA
caffeine from any source (mg/day) - ever in pregnancy - partner - ordinal	None	110017	76314	69.4	1114	3.31	NA	NA	NA	NA	NA
caffeine from any source (mg/day) - ever in pregnancy - partner - ordinal	Light	110017	76314	69.4	21397	63.5	NA	NA	NA	NA	NA
caffeine from any source (mg/day) - ever in pregnancy - partner - ordinal	Moderate	110017	76314	69.4	10731	31.8	NA	NA	NA	NA	NA
caffeine from any source (mg/day) - ever in pregnancy - partner - ordinal	Heavy	110017	76314	69.4	461	1.37	NA	NA	NA	NA	NA
any caffeine - second trimester - partner - binary	0	110017	76314	69.4	1114	3.31	NA	NA	NA	NA	NA
any caffeine - second trimester - partner - binary	1	110017	76314	69.4	32589	96.7	NA	NA	NA	NA	NA
caffeine from any source (mg/day) - second trimester - partner - ordinal	None	110017	76314	69.4	1114	3.31	NA	NA	NA	NA	NA
caffeine from any source (mg/day) - second trimester - partner - ordinal	Light	110017	76314	69.4	21397	63.5	NA	NA	NA	NA	NA
caffeine from any source (mg/day) - second trimester - partner - ordinal	Moderate	110017	76314	69.4	10731	31.8	NA	NA	NA	NA	NA
caffeine from any source (mg/day) - second trimester - partner - ordinal	Heavy	110017	76314	69.4	461	1.37	NA	NA	NA	NA	NA
any caffeine - ever in pregnancy - mother - binary	0	110017	21332	19.4	13891	15.7	NA	NA	NA	NA	NA
any caffeine - ever in pregnancy - mother - binary	1	110017	21332	19.4	74794	84.3	NA	NA	NA	NA	NA
caffeine from any source (mg/day) - ever in pregnancy - mother - ordinal	None	110017	21332	19.4	13891	15.7	NA	NA	NA	NA	NA
caffeine from any source (mg/day) - ever in pregnancy - mother - ordinal	Light	110017	21332	19.4	67262	75.8	NA	NA	NA	NA	NA
caffeine from any source (mg/day) - ever in pregnancy - mother - ordinal	Moderate	110017	21332	19.4	6699	7.55	NA	NA	NA	NA	NA
caffeine from any source (mg/day) - ever in pregnancy - mother - ordinal	Heavy	110017	21332	19.4	833	0.939	NA	NA	NA	NA	NA
any caffeine - preconception - mother - binary	0	110017	19299	17.5	4541	5.01	NA	NA	NA	NA	NA
any caffeine - preconception - mother - binary	1	110017	19299	17.5	86177	95	NA	NA	NA	NA	NA
caffeine from any source (mg/day) - preconception - mother - ordinal	None	110017	19299	17.5	4541	5.01	NA	NA	NA	NA	NA
caffeine from any source (mg/day) - preconception - mother - ordinal	Light	110017	19299	17.5	54792	60.4	NA	NA	NA	NA	NA
caffeine from any source (mg/day) - preconception - mother - ordinal	Moderate	110017	19299	17.5	24873	27.4	NA	NA	NA	NA	NA
caffeine from any source (mg/day) - preconception - mother - ordinal	Heavy	110017	19299	17.5	6512	7.18	NA	NA	NA	NA	NA
any caffeine - second trimester - mother - binary	0	110017	21332	19.4	13891	15.7	NA	NA	NA	NA	NA
any caffeine - second trimester - mother - binary	1	110017	21332	19.4	74794	84.3	NA	NA	NA	NA	NA
caffeine from any source (mg/day) - second trimester - mother - ordinal	None	110017	21332	19.4	13891	15.7	NA	NA	NA	NA	NA
caffeine from any source (mg/day) - second trimester - mother - ordinal	Light	110017	21332	19.4	67262	75.8	NA	NA	NA	NA	NA
caffeine from any source (mg/day) - second trimester - mother - ordinal	Moderate	110017	21332	19.4	6699	7.55	NA	NA	NA	NA	NA
caffeine from any source (mg/day) - second trimester - mother - ordinal	Heavy	110017	21332	19.4	833	0.939	NA	NA	NA	NA	NA
age (days) - first year - child - continuous	NA	110017	24105	21.9	NA	NA	6.92	0.631	6.73	6.5 to 7.17	5.33 to 12
age (months) - age 1 to 2 - child - continuous	NA	110017	36417	33.1	NA	NA	19.3	1.46	19	18.7 to 19.6	15.8 to 154
age - age 3 to 4 - child - continuous	NA	110017	53175	48.3	NA	NA	37.8	2.15	37.4	37 to 38	34.2 to 135
age (months) - age 5 to 7 - child - continuous	NA	110017	69650	63.3	NA	NA	63.1	3.84	62	61 to 64	57 to 132
age - age 8 to 11 - child - continuous	NA	110017	67765	61.6	NA	NA	98.2	2.22	98	97 to 99	95 to 158
partner's age - at delivery - partner - continuous	NA	110017	947	0.861	NA	NA	32.7	5.47	32	29 to 36	17 to 60
mother's age - at delivery - mother - continuous	NA	110017	439	0.399	NA	NA	30.1	4.65	30	27 to 33	16 to 46
any allergies - any time before 12 - partner - binary	0	110017	34517	31.4	61174	81	NA	NA	NA	NA	NA
any allergies - any time before 12 - partner - binary	1	110017	34517	31.4	14326	19	NA	NA	NA	NA	NA
any allergies - any time before 12 - mother - binary	0	110017	10190	9.26	71975	72.1	NA	NA	NA	NA	NA
any allergies - any time before 12 - mother - binary	1	110017	10190	9.26	27852	27.9	NA	NA	NA	NA	NA
asthma - - partner - binary	0	110017	34517	31.4	68714	91	NA	NA	NA	NA	NA
asthma - - partner - binary	1	110017	34517	31.4	6786	8.99	NA	NA	NA	NA	NA
asthma - - mother - binary	0	110017	10190	9.26	92291	92.5	NA	NA	NA	NA	NA
asthma - - mother - binary	1	110017	10190	9.26	7536	7.55	NA	NA	NA	NA	NA
bmi - at pregnancy - partner - continuous	NA	110017	13567	12.3	NA	NA	25.9	3.78	25.4	23.6 to 27.7	15.4 to 128
bmi - pre-pregnancy/at start of pregnancy - mother - continuous	NA	110017	12164	11.1	NA	NA	24	4.34	23.1	21.1 to 26	12.5 to 112
eczema - - partner - binary	0	110017	34517	31.4	68201	90.3	NA	NA	NA	NA	NA
eczema - - partner - binary	1	110017	34517	31.4	7299	9.67	NA	NA	NA	NA	NA
eczema - - mother - binary	0	110017	10190	9.26	94501	94.7	NA	NA	NA	NA	NA
eczema - - mother - binary	1	110017	10190	9.26	5326	5.34	NA	NA	NA	NA	NA
highest education level - - partner - ordinal	NA	110017	13754	12.5	NA	NA	1.44	0.587	1	1 to 2	0 to 2
low sep based on education - - partner - binary	0	110017	13754	12.5	91577	95.1	NA	NA	NA	NA	NA
low sep based on education - - partner - binary	1	110017	13754	12.5	4686	4.87	NA	NA	NA	NA	NA
highest education level - - mother - ordinal	NA	110017	15326	13.9	NA	NA	1.61	0.542	2	1 to 2	0 to 2
low sep based on education - - mother - binary	0	110017	15326	13.9	91986	97.1	NA	NA	NA	NA	NA
low sep based on education - - mother - binary	1	110017	15326	13.9	2705	2.86	NA	NA	NA	NA	NA
gestational age at delivery (weeks) - - child - continuous	NA	110017	898	0.816	NA	NA	39.4	2.17	40	39 to 41	15 to 47
passive smoke exposure - age 1 to 2 - child - binary	0	110017	39709	36.1	65536	93.2	NA	NA	NA	NA	NA
passive smoke exposure - age 1 to 2 - child - binary	1	110017	39709	36.1	4772	6.79	NA	NA	NA	NA	NA
passive smoke exposure - age 3 to 4 - child - binary	0	110017	54743	49.8	53219	96.3	NA	NA	NA	NA	NA
passive smoke exposure - age 3 to 4 - child - binary	1	110017	54743	49.8	2055	3.72	NA	NA	NA	NA	NA
sex - - child - binary	female	110017	646	0.587	53297	48.7	NA	NA	NA	NA	NA
sex - - child - binary	male	110017	646	0.587	56074	51.3	NA	NA	NA	NA	NA
any allergies - any time before 12 - child - binary	0	110017	20242	18.4	79392	88.4	NA	NA	NA	NA	NA
any allergies - any time before 12 - child - binary	1	110017	20242	18.4	10383	11.6	NA	NA	NA	NA	NA
any allergies - first year - child - binary	0	110017	26892	24.4	80327	96.6	NA	NA	NA	NA	NA
any allergies - first year - child - binary	1	110017	26892	24.4	2798	3.37	NA	NA	NA	NA	NA
any allergies - age 1 to 2 - child - binary	0	110017	38556	35	66972	93.7	NA	NA	NA	NA	NA
any allergies - age 1 to 2 - child - binary	1	110017	38556	35	4489	6.28	NA	NA	NA	NA	NA
any allergies - age 3 to 4 - child - binary	0	110017	55643	50.6	51596	94.9	NA	NA	NA	NA	NA
any allergies - age 3 to 4 - child - binary	1	110017	55643	50.6	2778	5.11	NA	NA	NA	NA	NA
any allergies - age 5 to 7 - child - binary	0	110017	70253	63.9	37781	95	NA	NA	NA	NA	NA
any allergies - age 5 to 7 - child - binary	1	110017	70253	63.9	1983	4.99	NA	NA	NA	NA	NA
dust mite allergy - age 1 to 2 - child - binary	0	110017	106725	97	3229	98.1	NA	NA	NA	NA	NA
dust mite allergy - age 1 to 2 - child - binary	1	110017	106725	97	63	1.91	NA	NA	NA	NA	NA
food allergy - any time before 11 - child - binary	0	110017	20930	19	80732	90.6	NA	NA	NA	NA	NA
food allergy - any time before 11 - child - binary	1	110017	20930	19	8355	9.38	NA	NA	NA	NA	NA
food allergy - first year - child - binary	0	110017	26892	24.4	80327	96.6	NA	NA	NA	NA	NA
food allergy - first year - child - binary	1	110017	26892	24.4	2798	3.37	NA	NA	NA	NA	NA
food allergy - age 1 to 2 - child - binary	0	110017	38958	35.4	66776	94	NA	NA	NA	NA	NA
food allergy - age 1 to 2 - child - binary	1	110017	38958	35.4	4283	6.03	NA	NA	NA	NA	NA
food allergy - age 3 to 4 - child - binary	0	110017	55643	50.6	51596	94.9	NA	NA	NA	NA	NA
food allergy - age 3 to 4 - child - binary	1	110017	55643	50.6	2778	5.11	NA	NA	NA	NA	NA
pet allergy - age 1 to 2 - child - binary	0	110017	105517	95.9	4113	91.4	NA	NA	NA	NA	NA
pet allergy - age 1 to 2 - child - binary	1	110017	105517	95.9	387	8.6	NA	NA	NA	NA	NA
pollen allergy - any time before 11 - child - binary	0	110017	67951	61.8	39396	93.7	NA	NA	NA	NA	NA
pollen allergy - any time before 11 - child - binary	1	110017	67951	61.8	2670	6.35	NA	NA	NA	NA	NA
pollen allergy - age 1 to 2 - child - binary	0	110017	106237	96.6	3643	96.4	NA	NA	NA	NA	NA
pollen allergy - age 1 to 2 - child - binary	1	110017	106237	96.6	137	3.62	NA	NA	NA	NA	NA
pollen allergy - age 5 to 7 - child - binary	0	110017	70253	63.9	37781	95	NA	NA	NA	NA	NA
pollen allergy - age 5 to 7 - child - binary	1	110017	70253	63.9	1983	4.99	NA	NA	NA	NA	NA
asthma - any time before 12 - child - binary	0	110017	20202	18.4	80423	89.5	NA	NA	NA	NA	NA
asthma - any time before 12 - child - binary	1	110017	20202	18.4	9392	10.5	NA	NA	NA	NA	NA
asthma - first year - child - binary	0	110017	26735	24.3	82133	98.6	NA	NA	NA	NA	NA
asthma - first year - child - binary	1	110017	26735	24.3	1149	1.38	NA	NA	NA	NA	NA
asthma - age 1 to 2 - child - binary	0	110017	38543	35	67681	94.7	NA	NA	NA	NA	NA
asthma - age 1 to 2 - child - binary	1	110017	38543	35	3793	5.31	NA	NA	NA	NA	NA
asthma - age 3 to 4 - child - binary	0	110017	56029	50.9	50330	93.2	NA	NA	NA	NA	NA
asthma - age 3 to 4 - child - binary	1	110017	56029	50.9	3658	6.78	NA	NA	NA	NA	NA
asthma - age 5 to 7 - child - binary	0	110017	72293	65.7	35459	94	NA	NA	NA	NA	NA
asthma - age 5 to 7 - child - binary	1	110017	72293	65.7	2265	6	NA	NA	NA	NA	NA
eczema - any time before 11 - child - binary	0	110017	20845	18.9	65389	73.3	NA	NA	NA	NA	NA
eczema - any time before 11 - child - binary	1	110017	20845	18.9	23783	26.7	NA	NA	NA	NA	NA
eczema - first year - child - binary	0	110017	26559	24.1	73191	87.7	NA	NA	NA	NA	NA
eczema - first year - child - binary	1	110017	26559	24.1	10267	12.3	NA	NA	NA	NA	NA
eczema - age 1 to 2 - child - binary	0	110017	41859	38	57993	85.1	NA	NA	NA	NA	NA
eczema - age 1 to 2 - child - binary	1	110017	41859	38	10165	14.9	NA	NA	NA	NA	NA
eczema - age 3 to 4 - child - binary	0	110017	54718	49.7	47220	85.4	NA	NA	NA	NA	NA
eczema - age 3 to 4 - child - binary	1	110017	54718	49.7	8079	14.6	NA	NA	NA	NA	NA
wheeze - any time before 11 - child - binary	0	110017	33807	30.7	54553	71.6	NA	NA	NA	NA	NA
wheeze - any time before 11 - child - binary	1	110017	33807	30.7	21657	28.4	NA	NA	NA	NA	NA
wheeze - age 1 to 2 - child - binary	0	110017	38389	34.9	52035	72.6	NA	NA	NA	NA	NA
wheeze - age 1 to 2 - child - binary	1	110017	38389	34.9	19593	27.4	NA	NA	NA	NA	NA
wheeze - age 5 to 7 - child - binary	0	110017	73408	66.7	35532	97.1	NA	NA	NA	NA	NA
wheeze - age 5 to 7 - child - binary	1	110017	73408	66.7	1077	2.94	NA	NA	NA	NA	NA
aggression - age 1 to 2 - child - continuous	NA	110017	36723	33.4	NA	NA	2.05	1.51	2	1 to 3	0 to 10
aggression - age 3 to 4 - child - continuous	NA	110017	53534	48.7	NA	NA	3.01	1.84	3	2 to 4	0 to 10
aggression - age 5 to 7 - child - continuous	NA	110017	69909	63.5	NA	NA	1.3	1.31	1	0 to 2	0 to 8
social communication difficulties (m-chat) - age 1 to 2 - child - continuous	NA	110017	36500	33.2	NA	NA	0.76	1.15	0	0 to 1	0 to 20
social communication difficulties (m-chat) >=7 - age 1 to 2 - child - binary	0	110017	36500	33.2	73250	99.6	NA	NA	NA	NA	NA
social communication difficulties (m-chat) >=7 - age 1 to 2 - child - binary	1	110017	36500	33.2	267	0.363	NA	NA	NA	NA	NA
social communication difficulties (scq) - age 3 to 4 - child - continuous	NA	110017	53320	48.5	NA	NA	6.21	3.37	6	4 to 8	0 to 32
social communication difficulties (scq) >=15 - age 3 to 4 - child - binary	0	110017	53320	48.5	55836	98.5	NA	NA	NA	NA	NA
social communication difficulties (scq) >=15 - age 3 to 4 - child - binary	1	110017	53320	48.5	861	1.52	NA	NA	NA	NA	NA
social communication difficulties (scq) - age 5 to 7 - child - continuous	NA	110017	67798	61.6	NA	NA	3.37	2.92	3	1 to 5	0 to 30
social communication difficulties (scq) >=15 - age 5 to 7 - child - binary	0	110017	67798	61.6	42031	99.6	NA	NA	NA	NA	NA
social communication difficulties (scq) >=15 - age 5 to 7 - child - binary	1	110017	67798	61.6	188	0.445	NA	NA	NA	NA	NA
depressive symptoms - age 8 to 11 - child - continuous	NA	110017	67914	61.7	NA	NA	1.87	2.44	1	0 to 3	0 to 26
social and communication development (asq) - first year - child - continuous	NA	110017	24069	21.9	NA	NA	4.9	0.328	5	5 to 5	0 to 5
social and communication development (asq) - age 1 to 2 - child - continuous	NA	110017	37902	34.5	NA	NA	2.65	0.587	3	2 to 3	1 to 3
social and communication development (asq) - age 3 to 4 - child - continuous	NA	110017	53390	48.5	NA	NA	5.85	0.468	6	6 to 6	1 to 6
social and communication development (asq) - age 5 to 7 - child - continuous	NA	110017	69857	63.5	NA	NA	6.72	0.671	7	7 to 7	1 to 7
social and communication development (asq) - age 8 to 11 - child - continuous	NA	110017	67818	61.6	NA	NA	8.42	2.84	8	6 to 10	0 to 31
externalising traits - age 1 to 2 - child - continuous	NA	110017	36515	33.2	NA	NA	4.49	2.56	4	3 to 6	0 to 18
externalising traits - age 3 to 4 - child - continuous	NA	110017	53521	48.6	NA	NA	5.5	3.18	5	3 to 7	0 to 22
externalising traits - age 5 to 7 - child - continuous	NA	110017	69901	63.5	NA	NA	3.84	3.08	3	1 to 6	0 to 20
hyperactivity/inattention - age 1 to 2 - child - continuous	NA	110017	36948	33.6	NA	NA	2.45	1.66	2	1 to 4	0 to 8
hyperactivity/inattention - age 3 to 4 - child - continuous	NA	110017	53529	48.7	NA	NA	1.87	1.54	2	1 to 3	0 to 8
hyperactivity/inattention - age 5 to 7 - child - continuous	NA	110017	69904	63.5	NA	NA	1.36	1.46	1	0 to 2	0 to 8
internalising traits - age 1 to 2 - child - continuous	NA	110017	36699	33.4	NA	NA	1.54	1.44	1	0 to 2	0 to 12
internalising traits - age 3 to 4 - child - continuous	NA	110017	53523	48.6	NA	NA	2.21	1.98	2	1 to 3	0 to 18
internalising traits - age 5 to 7 - child - continuous	NA	110017	69890	63.5	NA	NA	1.97	2.1	1	0 to 3	0 to 22
prosocial behaviours (sdq) - age 3 to 4 - child - continuous	NA	110017	53319	48.5	NA	NA	8.25	1.84	9	7 to 10	0 to 10
prosocial behaviours (sdq) - age 3 to 4 - child - binary	0	110017	53319	48.5	48007	84.7	NA	NA	NA	NA	NA
prosocial behaviours (sdq) - age 3 to 4 - child - binary	1	110017	53319	48.5	8691	15.3	NA	NA	NA	NA	NA
total cbcl - age 1 to 2 - child - continuous	NA	110017	36509	33.2	NA	NA	8.18	3.76	8	5 to 10	0 to 36
total cbcl - age 3 to 4 - child - continuous	NA	110017	53508	48.6	NA	NA	9.76	5.42	9	6 to 13	0 to 50
total cbcl - age 5 to 7 - child - continuous	NA	110017	69887	63.5	NA	NA	7.47	5.14	7	4 to 10	0 to 50
smoking level - ever in life - partner - binary	0	110017	35186	32	35802	47.8	NA	NA	NA	NA	NA
smoking level - ever in life - partner - binary	1	110017	35186	32	39029	52.2	NA	NA	NA	NA	NA
smoking level - ever in pregnancy - partner - binary	0	110017	14632	13.3	68302	71.6	NA	NA	NA	NA	NA
smoking level - ever in pregnancy - partner - binary	1	110017	14632	13.3	27083	28.4	NA	NA	NA	NA	NA
smoking level - first two postnatal years - partner - binary	0	110017	24925	22.7	68435	80.4	NA	NA	NA	NA	NA
smoking level - first two postnatal years - partner - binary	1	110017	24925	22.7	16657	19.6	NA	NA	NA	NA	NA
smoking level - first two postnatal years - partner - ordinal	None	110017	24925	22.7	68435	80.4	NA	NA	NA	NA	NA
smoking level - first two postnatal years - partner - ordinal	Light	110017	24925	22.7	5451	6.41	NA	NA	NA	NA	NA
smoking level - first two postnatal years - partner - ordinal	Moderate	110017	24925	22.7	7917	9.3	NA	NA	NA	NA	NA
smoking level - first two postnatal years - partner - ordinal	Heavy	110017	24925	22.7	3289	3.87	NA	NA	NA	NA	NA
smoking level - preconception - partner - binary	0	110017	10362	9.42	68895	69.1	NA	NA	NA	NA	NA
smoking level - preconception - partner - binary	1	110017	10362	9.42	30760	30.9	NA	NA	NA	NA	NA
smoking level - preconception - partner - ordinal	None	110017	66170	60.1	21875	49.9	NA	NA	NA	NA	NA
smoking level - preconception - partner - ordinal	Light	110017	66170	60.1	10875	24.8	NA	NA	NA	NA	NA
smoking level - preconception - partner - ordinal	Moderate	110017	66170	60.1	7613	17.4	NA	NA	NA	NA	NA
smoking level - preconception - partner - ordinal	Heavy	110017	66170	60.1	3484	7.95	NA	NA	NA	NA	NA
smoking - second trimester - partner - binary	0	110017	10786	9.8	74802	75.4	NA	NA	NA	NA	NA
smoking - second trimester - partner - binary	1	110017	10786	9.8	24429	24.6	NA	NA	NA	NA	NA
smoking level - second trimester - partner - ordinal	None	110017	66495	60.4	26357	60.6	NA	NA	NA	NA	NA
smoking level - second trimester - partner - ordinal	Light	110017	66495	60.4	9373	21.5	NA	NA	NA	NA	NA
smoking level - second trimester - partner - ordinal	Moderate	110017	66495	60.4	5787	13.3	NA	NA	NA	NA	NA
smoking level - second trimester - partner - ordinal	Heavy	110017	66495	60.4	2005	4.61	NA	NA	NA	NA	NA
smoking - third trimester - partner - binary	0	110017	15001	13.6	73640	77.5	NA	NA	NA	NA	NA
smoking - third trimester - partner - binary	1	110017	15001	13.6	21376	22.5	NA	NA	NA	NA	NA
smoking level - third trimester - partner - ordinal	None	110017	15521	14.1	73640	77.9	NA	NA	NA	NA	NA
smoking level - third trimester - partner - ordinal	Light	110017	15521	14.1	8382	8.87	NA	NA	NA	NA	NA
smoking level - third trimester - partner - ordinal	Moderate	110017	15521	14.1	8717	9.22	NA	NA	NA	NA	NA
smoking level - third trimester - partner - ordinal	Heavy	110017	15521	14.1	3757	3.98	NA	NA	NA	NA	NA
smoking - early onset (before age 12) - mother - binary	0	110017	69006	62.7	40837	99.6	NA	NA	NA	NA	NA
smoking - early onset (before age 12) - mother - binary	1	110017	69006	62.7	174	0.424	NA	NA	NA	NA	NA
smoking - ever in life - mother - binary	0	110017	13509	12.3	48935	50.7	NA	NA	NA	NA	NA
smoking - ever in life - mother - binary	1	110017	13509	12.3	47573	49.3	NA	NA	NA	NA	NA
smoking - ever in pregnancy - mother - binary	0	110017	25824	23.5	74614	88.6	NA	NA	NA	NA	NA
smoking - ever in pregnancy - mother - binary	1	110017	25824	23.5	9579	11.4	NA	NA	NA	NA	NA
passive smoke exposure - ever in pregnancy - mother - binary	0	110017	18011	16.4	85732	93.2	NA	NA	NA	NA	NA
passive smoke exposure - ever in pregnancy - mother - binary	1	110017	18011	16.4	6274	6.82	NA	NA	NA	NA	NA
smoking - first two postnatal years - mother - binary	0	110017	22857	20.8	76071	87.3	NA	NA	NA	NA	NA
smoking - first two postnatal years - mother - binary	1	110017	22857	20.8	11089	12.7	NA	NA	NA	NA	NA
smoking level - first two postnatal years - mother - ordinal	None	110017	22857	20.8	76071	87.3	NA	NA	NA	NA	NA
smoking level - first two postnatal years - mother - ordinal	Light	110017	22857	20.8	5835	6.69	NA	NA	NA	NA	NA
smoking level - first two postnatal years - mother - ordinal	Moderate	110017	22857	20.8	4595	5.27	NA	NA	NA	NA	NA
smoking level - first two postnatal years - mother - ordinal	Heavy	110017	22857	20.8	659	0.756	NA	NA	NA	NA	NA
smoking - preconception - mother - binary	0	110017	22258	20.2	59615	67.9	NA	NA	NA	NA	NA
smoking - preconception - mother - binary	1	110017	22258	20.2	28144	32.1	NA	NA	NA	NA	NA
smoking level - preconception - mother - ordinal	None	110017	23086	21	59615	68.6	NA	NA	NA	NA	NA
smoking level - preconception - mother - ordinal	Light	110017	23086	21	15374	17.7	NA	NA	NA	NA	NA
smoking level - preconception - mother - ordinal	Moderate	110017	23086	21	8998	10.4	NA	NA	NA	NA	NA
smoking level - preconception - mother - ordinal	Heavy	110017	23086	21	2944	3.39	NA	NA	NA	NA	NA
smoking - second trimester - mother - binary	0	110017	21525	19.6	80089	90.5	NA	NA	NA	NA	NA
smoking - second trimester - mother - binary	1	110017	21525	19.6	8403	9.5	NA	NA	NA	NA	NA
smoking level - second trimester - mother - ordinal	None	110017	21652	19.7	80089	90.6	NA	NA	NA	NA	NA
smoking level - second trimester - mother - ordinal	Light	110017	21652	19.7	6399	7.24	NA	NA	NA	NA	NA
smoking level - second trimester - mother - ordinal	Moderate	110017	21652	19.7	1786	2.02	NA	NA	NA	NA	NA
smoking level - second trimester - mother - ordinal	Heavy	110017	21652	19.7	91	0.103	NA	NA	NA	NA	NA
smoking - third trimester - mother - binary	0	110017	14645	13.3	87937	92.2	NA	NA	NA	NA	NA
smoking - third trimester - mother - binary	1	110017	14645	13.3	7435	7.8	NA	NA	NA	NA	NA
smoking level - third trimester - mother - ordinal	None	110017	14752	13.4	87937	92.3	NA	NA	NA	NA	NA
smoking level - third trimester - mother - ordinal	Light	110017	14752	13.4	5060	5.31	NA	NA	NA	NA	NA
smoking level - third trimester - mother - ordinal	Moderate	110017	14752	13.4	2025	2.13	NA	NA	NA	NA	NA
smoking level - third trimester - mother - ordinal	Heavy	110017	14752	13.4	243	0.255	NA	NA	NA	NA	NA
